# Supplementary material for: Elevated PLAUR is observed in the airway epithelium of asthma patients and blocking improves barrier integrity
Source: Clin Transl Allergy. 2023 Oct 1;13(10):e12293. doi: 10.1002/clt2.12293 (PMC10542610; doi:10.1002/clt2.12293)
Supplement: Supplementary file 2 — Table S2 [file CLT2-13-e12293-s002.xlsx]

## Sheet: Supplemental Table 2a
Differentially expressed genes P<0.05 following muPAR overexpression
SYMBOL	logFC	AveExpr	t	P.Value	adj.P.Val	B
MT1E	-1.65	6.01984	-9.38189	7.72057e-09	0.000134469	10.2049
SLC39A10	1.27802	5.31337	8.16199	7.45009e-08	0.000648791	8.18704
PLAUR	3.0677	9.53177	6.79603	1.19008e-06	0.0069092	5.6245
SLC30A1	-0.588959	6.08704	-6.09066	5.48319e-06	0.0238752	4.1678
SERPINE1	0.514452	10.1814	5.00704	6.41698e-05	0.223529	1.81204
LINC01003	-0.552608	0.721515	-4.82381	9.8316e-05	0.258959	1.13043
ZNF22	-0.295079	4.33447	-4.79943	0.000104077	0.258959	1.39106
SLC29A4	0.901094	0.611757	4.52011	0.000200315	0.43611	0.433879
ZNF887P	-1.53564	-1.43169	-4.41134	0.000258734	0.436832	-1.09958
RGAG1	-1.50091	-1.92736	-4.38809	0.000273299	0.436832	-1.33568
IL1RL1	1.21337	2.13906	4.38408	0.000275889	0.436832	0.457665
RP11-134G8.7	-0.827107	-0.77555	-4.2843	0.000349019	0.483105	-0.576112
INCA1	1.18546	-1.72869	4.25646	0.000372703	0.483105	-1.31486
GPC3	-1.13129	-1.92933	-4.20783	0.000417989	0.483105	-1.43062
RP11-486G15.2	-1.72808	-2.16093	-4.20451	0.000421276	0.483105	-2.0574
ROBO4	0.396965	1.67925	4.17425	0.000452442	0.483105	0.052
RP11-345P4.9	-0.66253	0.174796	-4.13358	0.000497996	0.483105	-0.445274
LPAR6	-0.376056	3.63368	-4.12853	0.000503954	0.483105	-0.0724675
OTUB2	0.640472	1.56346	4.0895	0.000552558	0.483105	-0.159484
STK33	-0.484347	0.848459	-4.06876	0.00058025	0.483105	-0.280581
SLC8A2	-1.25289	-1.48573	-4.05176	0.000603992	0.483105	-1.13287
EGFL8	0.922634	-0.967297	4.04741	0.000610226	0.483105	-1.06322
RP11-134G8.5	-0.962937	0.0219223	-3.9609	0.000748278	0.536183	-0.865969
RP11-1094M14.11	-0.51876	0.800782	-3.92855	0.00080756	0.536183	-0.588577
HIST1H2BL	-1.39712	-2.0523	-3.92661	0.000811261	0.536183	-2.10874
EOMES	-1.71101	-2.1263	-3.922	0.000820121	0.536183	-2.05897
AC062017.1	-1.45481	-2.03354	-3.90754	0.000848533	0.536183	-2.23978
PTN	-0.672623	0.0639879	-3.90086	0.000861981	0.536183	-0.595262
CNBP	-0.204448	8.14359	-3.83073	0.00101672	0.59724	-0.842138
LA16c-431H6.6	-1.69756	-2.41429	-3.81341	0.001059	0.59724	-2.30286
RNFT2	-1.38806	-1.04348	-3.81181	0.00106301	0.59724	-1.68445
LCK	0.869248	-0.78211	3.78652	0.00112813	0.612195	-1.36301
INPP5D	0.39045	5.39311	3.7747	0.00115993	0.612195	-0.937911
XPA	-0.342594	2.52367	-3.70512	0.00136583	0.651611	-0.918596
RP5-908M14.9	-0.75623	-0.432579	-3.70201	0.00137585	0.651611	-1.2817
RP5-1148A21.3	0.645952	0.0928611	3.69983	0.0013829	0.651611	-1.21824
MEIS3P2	-1.00647	-1.32749	-3.68962	0.00141643	0.651611	-1.49681
CTD-3092A11.1	0.629464	-0.259902	3.6809	0.00144569	0.651611	-1.22467
GAS5-AS1	1.16628	-2.19713	3.67697	0.00145908	0.651611	-2.3149
CTD-2325M2.1	1.2497	-2.38886	3.66276	0.00150852	0.656848	-2.46719
IL18R1	0.301776	3.32677	3.63891	0.00159524	0.670653	-1.12474
HDDC3	-0.352761	3.68449	-3.63306	0.00161724	0.670653	-1.12421
CDKL3	-1.38486	-1.81893	-3.60819	0.00171423	0.689131	-2.39755
HAAO	1.63747	-2.2909	3.58695	0.00180155	0.689131	-2.59133
SUGCT	0.417186	3.90117	3.58297	0.00181841	0.689131	-1.22748
SNORA71B	0.76952	-1.23675	3.57705	0.00184375	0.689131	-1.75812
ADNP-AS1	-0.646698	-1.164	-3.55883	0.00192398	0.689131	-1.76376
ECM1	0.304033	4.66234	3.55037	0.0019624	0.689131	-1.38638
LRRC71	1.81299	-2.26256	3.54814	0.00197266	0.689131	-2.83992
CIRBP-AS1	1.49699	-2.26652	3.53982	0.00201135	0.689131	-2.70437
EPHB2	0.378586	6.1219	3.53757	0.00202193	0.689131	-1.48207
ST7-AS1	-0.613486	0.00123878	-3.53011	0.00205746	0.689131	-1.38791
RP11-677M24.1	-1.28619	-2.2513	-3.5035	0.00218927	0.713609	-2.43347
MKRN2OS	-0.450056	1.04223	-3.49493	0.00223346	0.713609	-1.36986
PSMD9	0.361823	2.22155	3.48657	0.00227739	0.713609	-1.35664
LINC01619	1.34419	-2.25134	3.48337	0.00229443	0.713609	-2.44242
CTD-2008L17.1	-1.09381	-1.93155	-3.46514	0.00239398	0.720717	-2.23761
DNAH2	-0.605304	0.158376	-3.46405	0.00240005	0.720717	-1.54085
LINC01151	0.412184	0.878809	3.44803	0.00249123	0.727337	-1.45295
CTD-2083E4.5	2.2421	-2.92291	3.44527	0.00250727	0.727337	-3.08764
AC016700.5	-1.21975	-2.27827	-3.4305	0.0025949	0.727337	-2.60365
RP11-33B1.1	-0.306867	1.69548	-3.42328	0.00263884	0.727337	-1.48202
NFATC2IP	0.152459	6.14104	3.41818	0.00267029	0.727337	-1.74328
KCNMA1	0.395235	3.25522	3.40322	0.00276471	0.727337	-1.56587
INPP5A	0.18166	4.41608	3.40211	0.00277189	0.727337	-1.68664
HIST4H4	-0.535903	-0.401316	-3.39327	0.00282934	0.727337	-1.75785
SUMO1P3	-0.639578	-0.415594	-3.38798	0.00286428	0.727337	-1.77792
PLPP2	0.31086	3.89167	3.38106	0.00291068	0.727337	-1.69205
MIR155HG	-1.014	-1.79441	-3.37898	0.00292472	0.727337	-2.32264
DDIT4L	-1.22066	-1.98685	-3.37282	0.00296682	0.727337	-2.5877
AC093388.3	-0.399077	0.0415099	-3.37015	0.0029852	0.727337	-1.68585
RP11-832A4.7	-0.49416	-0.375787	-3.36519	0.00301976	0.727337	-1.74538
P2RX6	-0.765301	-0.795158	-3.35685	0.00307872	0.727337	-1.98709
CSRP1	-0.319618	6.99755	-3.34617	0.00315577	0.727337	-1.90717
ZNF814	-0.361057	1.86143	-3.34476	0.00316616	0.727337	-1.63896
SPEF2	-0.542617	0.325911	-3.33171	0.00326323	0.727337	-1.7239
RP13-270P17.3	0.766598	-1.13346	3.3135	0.00340363	0.727337	-2.23496
ATG16L2	0.376577	4.16034	3.31332	0.00340505	0.727337	-1.85469
MRPL38	0.41082	0.581746	3.30933	0.00343659	0.727337	-1.74293
RN7SL1	-0.592572	5.53691	-3.30406	0.00347872	0.727337	-1.96835
ZNF404	0.316897	0.771048	3.30027	0.00350933	0.727337	-1.73297
SYTL2	0.68323	0.256424	3.29742	0.00353252	0.727337	-1.8096
SNORD3A	-1.95687	-1.90266	-3.28916	0.00360054	0.727337	-2.75084
NA	-1.4733	-2.63197	-3.28839	0.00360692	0.727337	-2.95558
FERMT1	0.382297	8.73625	3.28722	0.00361669	0.727337	-2.04106
RGS18	1.3447	-1.90805	3.28577	0.00362881	0.727337	-2.5842
ZNF582-AS1	0.652284	-0.887933	3.27414	0.00372756	0.727337	-2.05774
SOX30	1.01639	-1.99577	3.27064	0.00375778	0.727337	-2.47578
OLAH	1.43813	-1.99732	3.27029	0.00376077	0.727337	-2.46274
C3orf62	0.238246	2.09993	3.26709	0.00378865	0.727337	-1.81501
NDUFV2-AS1	0.562875	-0.910537	3.25455	0.00389974	0.727337	-2.13283
TMEM92	0.262362	3.96209	3.25012	0.00393974	0.727337	-1.9767
ZNF620	-0.454949	0.534565	-3.23623	0.00406783	0.727337	-1.86239
LINC01629	0.543861	-0.055863	3.22767	0.00414876	0.727337	-1.91797
IFNB1	-1.0344	-0.226632	-3.22628	0.00416204	0.727337	-1.90114
NCBP2-AS2	-0.248931	3.65048	-3.22598	0.00416492	0.727337	-2.00845
CD81-AS1	-1.14227	-1.86723	-3.22531	0.00417137	0.727337	-2.61153
MIR25	2.09363	-2.65908	3.22495	0.00417477	0.727337	-3.37989
AP000432.1	0.569576	-0.877344	3.22487	0.00417552	0.727337	-2.16645
RP11-79P5.9	-1.04942	-1.84566	-3.22461	0.00417804	0.727337	-2.56681
RP11-374M1.2	0.60233	-0.343887	3.2205	0.00421778	0.727337	-1.98989
MT1M	-0.689474	-0.582764	-3.21495	0.00427193	0.729454	-2.05246
IFNL3	-1.20803	-1.08619	-3.20665	0.00435422	0.732179	-2.01449
ZNF692	0.296899	4.4971	3.20487	0.00437197	0.732179	-2.11674
SPNS2	0.874289	-0.708628	3.19463	0.0044761	0.742478	-2.19495
TMEM231	-0.31089	3.01948	-3.18408	0.0045858	0.753498	-2.02168
BPGM	0.342943	4.70213	3.17913	0.0046382	0.753854	-2.19794
MSS51	0.565223	-0.298016	3.16271	0.00481606	0.753854	-2.13214
KIF13B	0.240756	4.48965	3.15984	0.00484784	0.753854	-2.23554
TRIM9	1.02341	-2.14453	3.15906	0.0048565	0.753854	-2.63428
BCL2L2-PABPN1	1.25233	-1.85218	3.14651	0.00499805	0.753854	-2.68151
NEURL1	-1.08611	-0.753852	-3.14535	0.00501137	0.753854	-2.25068
IFNL1	-0.955039	0.320356	-3.14279	0.00504083	0.753854	-2.03089
NA	0.576346	0.728294	3.14176	0.00505274	0.753854	-2.04152
TBP	-0.200723	3.86763	-3.13765	0.00510044	0.753854	-2.19785
LINC01534	-1.25604	-2.02921	-3.13618	0.00511761	0.753854	-2.86258
IDH1-AS1	-0.858026	-0.940561	-3.1346	0.0051362	0.753854	-2.3177
RP4-730K3.3	0.904716	-1.64761	3.12837	0.00520981	0.753854	-2.58089
KLK6	1.06965	-1.95633	3.12716	0.00522435	0.753854	-2.58938
ZFY-AS1	-1.25603	-2.44204	-3.12139	0.0052937	0.753854	-2.72975
CDIP1	0.197488	4.88345	3.11034	0.0054289	0.753854	-2.33829
SOCS5P4	1.23025	-2.61112	3.11032	0.00542915	0.753854	-2.9878
USP51	-0.614938	-0.845928	-3.10848	0.00545204	0.753854	-2.3008
SLC11A1	1.44012	-2.2448	3.10846	0.00545226	0.753854	-3.08406
RP11-341G23.4	-0.823139	-0.929089	-3.10345	0.00551503	0.753854	-2.46911
BRSK1	0.452318	0.605878	3.10225	0.00553012	0.753854	-2.10875
MYOM3	0.547716	1.91111	3.10179	0.00553591	0.753854	-2.14285
SMIM10L2A	0.483598	2.23544	3.10145	0.00554018	0.753854	-2.15468
U91328.19	0.492564	-0.132938	3.07935	0.00582647	0.776737	-2.25363
RP11-458D21.1	0.559822	-0.551402	3.07855	0.00583715	0.776737	-2.2611
GPR19	-0.809109	-1.3727	-3.07522	0.00588161	0.776737	-2.55876
AC079807.4	-0.864644	-1.79628	-3.07484	0.00588673	0.776737	-2.50972
HSD11B1	0.294178	4.27233	3.07119	0.0059358	0.777322	-2.43657
SCNN1D	0.596514	-0.290742	3.06625	0.0060029	0.780242	-2.23818
DAPK1	0.56877	0.11587	3.05811	0.00611512	0.78351	-2.22274
RNF43	-0.182641	3.73958	-3.0579	0.00611801	0.78351	-2.3716
SOCS1	0.26481	3.56063	3.04285	0.00633104	0.804874	-2.39675
RP4-794I6.4	0.513017	0.545451	3.0325	0.00648152	0.811269	-2.24791
MIATNB	0.276474	1.44307	3.02332	0.00661807	0.811269	-2.26712
YPEL3	0.32654	3.62381	3.01628	0.00672445	0.811269	-2.41779
JAG1	0.248885	8.97059	3.01475	0.0067478	0.811269	-2.62341
LINC01564	-0.665396	-0.997435	-3.01326	0.00677075	0.811269	-2.49557
CARD11	0.18598	5.57232	3.01048	0.00681354	0.811269	-2.61489
ESRRG	-1.86349	-2.64449	-3.0089	0.00683792	0.811269	-3.32199
SLC47A2	0.909139	-1.14148	3.00681	0.00687035	0.811269	-2.52206
NUTM2A	0.454418	-0.172746	3.00621	0.0068797	0.811269	-2.32286
LTBP2	0.27069	7.3112	3.00397	0.00691474	0.811269	-2.64929
RP11-250B2.3	-0.518445	-0.644038	-3.00372	0.00691865	0.811269	-2.40051
CST6	0.41424	0.237205	3.00234	0.00694029	0.811269	-2.31728
WNT9A	0.589236	1.37134	2.99514	0.00705432	0.812821	-2.31472
FOLH1	1.76716	-2.8105	2.99375	0.0070766	0.812821	-3.44484
UBXN10	-1.48764	-3.1689	-2.99269	0.00709358	0.812821	-3.18624
FOXL1	0.354662	2.23273	2.98045	0.00729259	0.821814	-2.39762
TNNI2	-1.18668	-2.07457	-2.97728	0.00734504	0.821814	-3.16715
HIST1H3H	-0.559711	-0.658173	-2.97674	0.00735411	0.821814	-2.49246
SLC22A20	0.500352	-0.30504	2.96804	0.00750011	0.821814	-2.41288
RP11-439L18.1	-0.737523	-1.02382	-2.9656	0.00754143	0.821814	-2.53082
OOEP	-1.33753	-2.34381	-2.96547	0.00754362	0.821814	-3.09415
TLE2	0.68545	-1.31396	2.96271	0.00759078	0.821814	-2.65933
GRAMD1B	0.322351	2.31883	2.96096	0.00762081	0.821814	-2.44487
TIGD4	-0.692487	-1.54633	-2.95852	0.00766297	0.821814	-2.64276
PRDM15	0.274616	3.24381	2.95592	0.00770799	0.821814	-2.5178
GEMIN8P4	-0.683476	-1.09497	-2.95427	0.0077368	0.821814	-2.59226
TM7SF3	0.209291	7.26955	2.95251	0.0077676	0.821814	-2.75423
RP11-1334A24.5	0.39725	1.65803	2.95149	0.00778545	0.821814	-2.41022
SPRY1	-0.331764	2.06965	-2.94855	0.00783726	0.822246	-2.43488
CTD-3203P2.1	0.830834	-1.8863	2.94591	0.00788397	0.822246	-2.82208
RP11-517B11.7	-0.397054	0.909418	-2.94128	0.0079666	0.825919	-2.40392
SP2-AS1	-0.432663	-0.235043	-2.93528	0.00807507	0.832211	-2.46116
RP11-802E16.3	0.375257	1.4493	2.93188	0.0081372	0.83368	-2.44365
HS6ST3	0.433767	0.0953887	2.92525	0.00825941	0.837604	-2.43461
LINC00471	-0.567663	-0.601681	-2.92459	0.00827168	0.837604	-2.55068
MT1F	0.306635	2.23042	2.92085	0.00834169	0.83981	-2.49083
NA	-0.814598	-2.01194	-2.91682	0.00841746	0.842135	-2.94924
PAM16	0.491106	0.796936	2.91445	0.0084625	0.842135	-2.4527
RP11-126K1.6	0.94525	-2.2411	2.91197	0.00850983	0.842135	-2.99495
TMC7	0.318972	3.92012	2.90822	0.00858174	0.843339	-2.70027
GSDMA	0.803772	-1.84141	2.9063	0.00861884	0.843339	-2.90587
CTC-453G23.8	0.895787	-2.07518	2.90106	0.00872092	0.84856	-2.94417
SMAD5-AS1	-1.08535	-2.53555	-2.89853	0.00877064	0.848656	-3.18805
NTRK1	-1.07267	-2.15606	-2.89523	0.00883569	0.849927	-2.8099
WTAPP1	0.650731	-1.03051	2.89293	0.00888136	0.849927	-2.65626
ZNF567	-0.29276	2.53593	-2.88981	0.00894386	0.851231	-2.59756
CORO6	0.371423	3.71781	2.88365	0.00906822	0.858376	-2.76767
ANO4	0.462058	3.43172	2.87988	0.00914506	0.86097	-2.69399
MYH15	0.629408	0.0656023	2.87482	0.00924928	0.866101	-2.55841
RP11-45P15.4	-0.963742	-1.84239	-2.86392	0.00947785	0.877611	-2.96126
RP11-566K11.7	0.965235	-1.92744	2.85932	0.00957575	0.877611	-2.86693
RINL	0.246392	3.28563	2.85783	0.00960783	0.877611	-2.71344
SNX15	0.625534	-0.636431	2.85755	0.00961391	0.877611	-2.67293
RNF138	-0.225397	5.1158	-2.85484	0.00967215	0.877611	-2.90393
RP11-169D4.2	-0.627074	-0.508333	-2.85161	0.0097424	0.877611	-2.66948
PIK3CD	0.286613	6.00829	2.84961	0.00978594	0.877611	-2.95631
LYPD6	-0.437111	1.9114	-2.84803	0.00982049	0.877611	-2.61065
CTC-203F4.2	-0.786453	-1.49757	-2.84566	0.00987269	0.877611	-2.82097
TUSC1	-0.214376	4.23363	-2.84551	0.00987609	0.877611	-2.84316
TMEM56	1.64574	-2.76696	2.83382	0.010137	0.882513	-3.49545
TPM3P6	0.96494	-2.30515	2.83228	0.0101719	0.882513	-3.051
CNFN	0.693621	-1.30223	2.83187	0.0101812	0.882513	-2.95069
CCT6B	-0.503864	-0.0665891	-2.83092	0.0102029	0.882513	-2.61946
RP11-392E22.9	0.721482	-0.760945	2.83037	0.0102153	0.882513	-2.79038
MAGEF1	-0.142676	4.62043	-2.8295	0.0102353	0.882513	-2.91816
PAPLN	0.293834	4.35383	2.82324	0.0103791	0.884665	-2.91505
C14orf37	0.727328	-0.872852	2.82278	0.0103897	0.884665	-2.82159
RP11-134K13.2	-1.73096	-2.3423	-2.82179	0.0104126	0.884665	-3.37874
RP11-21L19.1	1.26344	-2.37618	2.81936	0.010469	0.885142	-3.14533
LINC01315	-1.32791	-2.94712	-2.81574	0.0105539	0.887901	-3.41151
GPR157	0.262318	4.59712	2.81233	0.0106342	0.887901	-2.93951
BBS5	-0.306148	1.58928	-2.80991	0.0106917	0.887901	-2.66369
CYFIP2	0.588533	-0.340567	2.80933	0.0107056	0.887901	-2.76813
CCDC181	-0.5627	0.0637792	-2.80708	0.0107593	0.888126	-2.66588
LIME1	0.46269	0.368511	2.80474	0.0108153	0.888539	-2.65741
RP11-423H2.3	0.924425	-2.04143	2.7967	0.0110104	0.893802	-3.22986
RP11-9E17.1	-0.558241	0.906055	-2.79307	0.0110995	0.893802	-2.66984
KIF26A	-1.00161	-2.0439	-2.78609	0.0112729	0.893802	-3.23324
NBEA	0.608327	-0.465025	2.78461	0.0113102	0.893802	-2.7381
RP11-274B21.9	1.22243	-2.54945	2.78281	0.0113553	0.893802	-3.34354
RP1-198K11.5	-0.439827	0.0147271	-2.78225	0.0113695	0.893802	-2.70209
MFAP3L	0.355878	0.403264	2.78076	0.0114072	0.893802	-2.69621
LINC01235	-0.960142	-1.43673	-2.77792	0.0114792	0.893802	-2.98475
HIST1H2BN	0.547758	-0.346791	2.77535	0.0115448	0.893802	-2.72861
ATP6V0E2-AS1	0.629581	-0.730233	2.77405	0.0115782	0.893802	-2.79264
MSH5	0.395305	0.237137	2.7739	0.0115821	0.893802	-2.70671
WNT5A	0.304364	2.51551	2.77322	0.0115995	0.893802	-2.80579
ARHGEF4	0.352862	5.32015	2.77111	0.011654	0.893802	-3.09207
FGFBP3	-0.594443	-1.37554	-2.77041	0.011672	0.893802	-2.97762
PLCD3	0.227374	6.77621	2.7697	0.0116904	0.893802	-3.12668
NDUFV3	-0.149763	4.51222	-2.76321	0.0118598	0.893802	-3.02717
SERPINI1	-0.279731	2.01647	-2.76226	0.0118847	0.893802	-2.79406
ETV2	-0.564693	-0.950431	-2.76024	0.0119379	0.893802	-2.90533
ANAPC10	-0.399536	1.76023	-2.7588	0.011976	0.893802	-2.77626
RP11-406A9.2	0.964974	-1.82716	2.75867	0.0119795	0.893802	-3.1282
KANK4	0.592017	2.0565	2.7552	0.012072	0.893802	-2.81428
LMBR1L	0.193797	4.8056	2.7549	0.0120799	0.893802	-3.08482
RP11-89H19.2	0.715735	-1.6317	2.7525	0.0121443	0.893802	-2.96584
DDX11L2	-0.499713	-0.407341	-2.75242	0.0121465	0.893802	-2.80339
RP11-635N19.3	0.861042	-1.07626	2.75041	0.0122005	0.893802	-2.8811
STX1A	0.345569	3.95925	2.7459	0.0123227	0.893802	-3.0482
FAM110C	0.349138	5.04451	2.74421	0.0123688	0.893802	-3.14386
MYCT1	0.898187	-1.23028	2.74405	0.0123734	0.893802	-2.93325
MEG3	0.78778	2.56285	2.74281	0.0124072	0.893802	-2.89808
ANKRD36C	-0.293959	1.42483	-2.74204	0.0124282	0.893802	-2.78355
AC007191.4	0.806128	-0.887944	2.73534	0.0126135	0.893802	-2.94627
RP11-338K17.5	1.13694	-2.51248	2.73038	0.0127525	0.893802	-3.35675
NR2F1	-1.38118	-1.50263	-2.73	0.0127632	0.893802	-3.08387
NA	-0.854836	-2.15737	-2.72499	0.0129051	0.893802	-3.14766
ARHGAP30	1.30297	-1.79223	2.72067	0.0130284	0.893802	-3.16134
C1QTNF9B-AS1	-0.732928	-1.09843	-2.71792	0.0131077	0.893802	-2.98261
RP11-1114A5.4	-0.745073	-1.41262	-2.71678	0.0131407	0.893802	-3.05955
BAIAP2L1	0.188188	6.35265	2.71625	0.013156	0.893802	-3.22675
CAHM	-1.13191	-2.17767	-2.7154	0.0131806	0.893802	-3.24299
TPRG1	-0.395139	0.808945	-2.71507	0.0131904	0.893802	-2.8066
NACAP1	1.21772	-1.58897	2.70258	0.0135581	0.893802	-3.26119
WNT2B	0.395447	1.31417	2.69984	0.0136399	0.893802	-2.87628
TMEM39B	-0.188734	4.09945	-2.69811	0.013692	0.893802	-3.12596
NA	-1.05072	-2.62282	-2.69327	0.0138385	0.893802	-3.35053
DHRS11	-0.286181	2.00234	-2.69255	0.0138604	0.893802	-2.90719
PMS2P3	-0.306117	1.09473	-2.69207	0.0138752	0.893802	-2.87299
FAM214B	0.262076	5.63914	2.69078	0.0139145	0.893802	-3.26443
ANO8	0.329685	2.74449	2.69018	0.0139327	0.893802	-2.98245
CYTH2	0.183505	5.50051	2.6888	0.0139752	0.893802	-3.25279
FLNC	0.658287	-0.372041	2.68688	0.0140342	0.893802	-2.88582
DNAJC27-AS1	1.0496	-2.32378	2.68665	0.0140412	0.893802	-3.38575
HSD52	0.947932	-2.10197	2.68645	0.0140474	0.893802	-3.1502
RP11-517I3.2	0.490965	-0.375308	2.68433	0.0141128	0.893802	-2.90758
TRIM61	0.414191	-0.248756	2.68394	0.0141248	0.893802	-2.86968
RP11-397E7.4	-1.18794	-2.3375	-2.6822	0.014179	0.893802	-3.37198
RP11-159N11.4	-0.838591	-1.23465	-2.68071	0.0142255	0.893802	-3.03789
ADAMTS17	-1.42452	-2.74005	-2.68038	0.0142357	0.893802	-3.41035
OSCP1	-0.384913	1.1611	-2.68001	0.0142473	0.893802	-2.87243
SERPINB10	-0.933856	-1.7879	-2.67776	0.0143177	0.893802	-3.11155
KANK2	0.321752	4.08638	2.67747	0.0143271	0.893802	-3.16248
RP3-425P12.4	0.748569	-1.46507	2.67439	0.0144242	0.893802	-3.12668
MVB12B	0.300812	2.23318	2.6689	0.0145989	0.893802	-2.97765
NPM2	0.427575	-0.328472	2.66395	0.0147578	0.893802	-2.92329
NA	-0.530057	-0.392155	-2.66228	0.0148121	0.893802	-2.91771
CITED2	-0.367374	3.74484	-2.66178	0.0148282	0.893802	-3.14776
RPS20P33	-1.26539	-2.1974	-2.65848	0.0149357	0.893802	-3.33818
TYMSOS	-0.556002	-0.105155	-2.65737	0.014972	0.893802	-2.92175
RP11-44F14.2	1.03881	-2.15658	2.6555	0.0150334	0.893802	-3.28279
PWP2	0.515753	0.487096	2.65464	0.0150618	0.893802	-2.91985
RP5-890O3.9	0.377573	0.11445	2.65369	0.0150931	0.893802	-2.91099
ABCA1	0.384119	5.6135	2.65349	0.0150997	0.893802	-3.35308
RP11-342K6.2	0.824971	-1.90799	2.65275	0.0151241	0.893802	-3.20061
RRAGB	0.201753	2.48538	2.65221	0.0151419	0.893802	-3.04487
CCDC157	-0.314609	0.528381	-2.65136	0.0151703	0.893802	-2.91661
RP11-158L12.4	0.495387	0.595332	2.64964	0.0152275	0.893802	-2.91776
KBTBD8	-0.301625	2.08525	-2.64852	0.0152646	0.893802	-3.0083
KDM8	-0.30315	1.1056	-2.64759	0.0152959	0.893802	-2.93872
EBPL	-0.184448	5.0723	-2.6463	0.0153389	0.893802	-3.31598
CCDC152	-0.433848	0.899076	-2.64508	0.01538	0.893802	-2.92913
DIXDC1	0.260615	3.57612	2.64328	0.0154405	0.893802	-3.17274
PRICKLE4	0.405633	0.995571	2.64028	0.015542	0.893802	-2.96753
ASH1L-AS1	-0.389536	-0.149774	-2.63976	0.0155596	0.893802	-2.9416
LRRC17	-0.901378	-1.09402	-2.63842	0.0156052	0.893802	-3.10537
FN3K	0.389945	1.04406	2.63642	0.0156736	0.893802	-2.95323
ENSAP2	-0.790518	-1.32969	-2.63604	0.0156867	0.893802	-3.14322
KCTD21	0.175904	3.89261	2.63394	0.0157589	0.893802	-3.23347
ADAM19	0.480689	5.72552	2.63258	0.0158054	0.893802	-3.37744
SLCO4C1	-0.922664	-1.74702	-2.63222	0.0158178	0.893802	-3.23253
SIPA1L2	0.251036	2.55774	2.63022	0.0158871	0.893802	-3.08076
AP3M2	0.184466	4.01482	2.62879	0.0159368	0.893802	-3.2547
SLC13A5	0.398514	2.55554	2.62783	0.0159701	0.893802	-3.15259
TTLL3	0.310166	2.90561	2.62664	0.0160117	0.893802	-3.1517
P4HA3	0.465237	0.395107	2.62435	0.0160919	0.893802	-2.96053
RP11-933H2.4	-1.11908	-2.42351	-2.62174	0.0161834	0.893802	-3.45511
RNF5P1	0.418644	-0.216692	2.62147	0.016193	0.893802	-2.98168
MYH16	0.757849	2.68661	2.62107	0.0162073	0.893802	-3.16088
ZNF69	0.513927	-1.1354	2.61979	0.0162526	0.893802	-3.08799
EMP2	-0.245094	5.68124	-2.61896	0.0162821	0.893802	-3.39649
CCDC28B	-0.31144	2.24803	-2.61711	0.0163478	0.893802	-3.05242
RP11-111M22.3	-0.392145	0.643237	-2.61567	0.0163989	0.893802	-2.97483
KPNA7	0.848192	0.75173	2.61473	0.0164325	0.893802	-2.99217
HMGN5	-0.358185	2.53143	-2.61192	0.0165333	0.893802	-3.11821
TGM4	0.508417	-0.206057	2.6118	0.0165377	0.893802	-2.99003
BMF	0.547717	-0.587391	2.60946	0.0166222	0.893802	-3.01551
ABHD17B	-0.160764	3.76037	-2.60945	0.0166226	0.893802	-3.27038
MEST	-0.223149	3.74555	-2.60887	0.0166435	0.893802	-3.23806
NEK10	0.872686	-2.28774	2.60877	0.0166471	0.893802	-3.27727
BCAP29	-0.473685	-0.678903	-2.60831	0.0166638	0.893802	-3.04744
C16orf91	-0.19237	3.44579	-2.60668	0.0167228	0.893802	-3.22755
FOLR1	-0.624482	-1.27479	-2.60625	0.0167387	0.893802	-3.08879
GCAT	-0.295954	2.95058	-2.60481	0.0167912	0.893802	-3.12577
KRT15	0.377418	5.05867	2.60254	0.0168741	0.893802	-3.38822
NA	-0.954667	-2.06927	-2.60198	0.0168947	0.893802	-3.34094
NDUFAF6	-0.225642	2.88589	-2.60077	0.0169394	0.893802	-3.1437
DNAAF2	-0.224604	3.58075	-2.59738	0.0170647	0.893802	-3.28662
ZMAT3	0.297754	3.61755	2.59244	0.0172485	0.893802	-3.23307
SMIM10	-1.13448	-2.56506	-2.58999	0.0173406	0.893802	-3.55478
MBOAT2	0.286411	6.88053	2.58912	0.0173734	0.893802	-3.49571
HIST1H4A	-1.10801	-2.51525	-2.58594	0.0174937	0.893802	-3.50184
NA	-0.883301	-2.01714	-2.5814	0.0176667	0.893802	-3.20731
PHKA2	0.212986	5.15532	2.5804	0.0177052	0.893802	-3.4523
FAM193B	0.240701	5.08598	2.57973	0.0177309	0.893802	-3.45513
BMP6	0.830411	-1.23233	2.57872	0.0177696	0.893802	-3.14371
AJ003147.9	-0.45857	-0.936499	-2.57808	0.0177944	0.893802	-3.09144
SDHAF3	-0.235222	3.24198	-2.5773	0.0178244	0.893802	-3.25539
BAHD1	0.144434	4.88835	2.57718	0.017829	0.893802	-3.44192
CTB-58E17.5	-0.881542	-2.42144	-2.57669	0.017848	0.893802	-3.46518
C19orf73	-0.592819	-0.554796	-2.57623	0.0178657	0.893802	-3.07137
TPM1	0.280485	6.63413	2.576	0.0178749	0.893802	-3.51109
ID2	-0.468466	-0.658956	-2.57583	0.0178815	0.893802	-3.06398
NACAD	0.38424	2.43531	2.57272	0.0180021	0.893802	-3.1883
RP11-801F7.1	-0.904952	-2.48351	-2.57097	0.0180706	0.893802	-3.39009
TPRXL	-0.701982	-1.87433	-2.56909	0.0181442	0.893802	-3.24259
PACRGL	-0.204395	3.17735	-2.56669	0.0182387	0.893802	-3.24483
CTD-2623N2.3	0.789649	-2.07329	2.56643	0.0182492	0.893802	-3.39299
RP11-517P14.2	-0.747894	-1.45522	-2.56521	0.0182971	0.893802	-3.23958
HIP1	0.179217	4.53556	2.56455	0.0183233	0.893802	-3.44296
U73166.2	-0.940855	-1.53417	-2.56068	0.0184775	0.893802	-3.23075
SCG5	0.47904	1.95395	2.56025	0.0184948	0.893802	-3.14597
RP11-386G11.5	0.417467	-0.552205	2.55753	0.0186038	0.893802	-3.0949
RP11-91J19.3	-0.42977	-0.055524	-2.55752	0.0186041	0.893802	-3.07752
UQCC3	-0.219546	3.89017	-2.55547	0.0186869	0.893802	-3.36708
RP11-48B3.5	-0.650357	-1.64755	-2.55514	0.0187	0.893802	-3.26245
B3GNT3	0.221343	4.53018	2.55401	0.0187456	0.893802	-3.48114
RP1-92O14.3	0.423767	-0.198907	2.55261	0.0188024	0.893802	-3.08725
C19orf57	0.817729	-1.71601	2.5525	0.0188069	0.893802	-3.29386
XPC	0.151725	6.27162	2.55131	0.0188553	0.893802	-3.5613
PDZK1	0.530132	-0.987092	2.55087	0.0188733	0.893802	-3.10518
SEMA6C	0.331388	1.36394	2.54971	0.0189207	0.893802	-3.14194
MPV17L2	-0.237447	3.50454	-2.5487	0.0189621	0.893802	-3.30959
RP11-783K16.5	0.277192	2.29815	2.54652	0.0190516	0.893802	-3.20487
MYO7A	1.08549	-1.88725	2.54451	0.0191344	0.893802	-3.2753
RP11-22N19.2	-0.886494	-1.90968	-2.54389	0.0191601	0.893802	-3.36557
SNORA70	1.05582	-2.12023	2.54226	0.0192272	0.893802	-3.3839
LINC01127	0.520627	2.41172	2.54197	0.0192395	0.893802	-3.35113
IFT172	0.175706	3.78555	2.54055	0.0192983	0.893802	-3.4071
RBKS	-0.325217	0.917956	-2.5396	0.0193382	0.893802	-3.10931
IL6R	0.163215	4.94466	2.53731	0.0194339	0.893802	-3.5369
RRS1	-0.219569	4.58793	-2.53712	0.0194417	0.893802	-3.49407
LRRC37A	-0.476916	-0.629079	-2.53634	0.0194745	0.893802	-3.11356
LGALS9	-0.473172	3.44877	-2.53468	0.0195441	0.893802	-3.50781
COX10-AS1	-0.258859	1.49029	-2.53459	0.0195481	0.893802	-3.1783
LL21NC02-21A1.1	-0.913273	-2.23834	-2.53439	0.0195564	0.893802	-3.35283
MYEF2	-0.367154	1.8023	-2.53324	0.0196049	0.893802	-3.16779
AADACP1	-2.11769	-1.82997	-2.53323	0.0196052	0.893802	-3.58091
NA	-0.913423	-2.22454	-2.53321	0.0196063	0.893802	-3.46674
C19orf71	0.867608	-1.34373	2.53301	0.0196146	0.893802	-3.27746
RP5-967N21.11	-1.55877	-2.84753	-2.53254	0.0196347	0.893802	-3.82365
CALML3-AS1	0.593074	0.153638	2.53108	0.0196963	0.893802	-3.11582
AL592183.1	-0.319487	0.611025	-2.53051	0.0197208	0.893802	-3.12275
CUBN	0.893766	-1.90923	2.52892	0.0197883	0.893802	-3.3074
DQX1	0.339734	2.18392	2.52868	0.0197986	0.893802	-3.21174
LLNLR-245B6.1	-0.250189	2.02479	-2.52865	0.0197998	0.893802	-3.19489
MT-TQ	-0.493179	1.00153	-2.52844	0.0198087	0.893802	-3.14715
RP11-320G10.1	-1.31943	-3.2162	-2.52373	0.0200105	0.895609	-3.62556
MMP9	0.667029	7.57538	2.52202	0.0200845	0.895609	-3.63173
THBS4	-0.610574	-0.808928	-2.52007	0.0201686	0.895609	-3.15204
BMP1	0.172039	7.22886	2.518	0.0202585	0.895609	-3.6375
MYO5A	0.154819	6.74795	2.51745	0.0202827	0.895609	-3.63049
CDK14	0.262922	4.46999	2.51612	0.0203407	0.895609	-3.54254
LINC00843	-0.728472	-2.10681	-2.51538	0.0203731	0.895609	-3.3551
RP11-179B2.2	0.771449	-1.74331	2.51456	0.0204091	0.895609	-3.40178
AP000695.6	0.334409	1.14894	2.51414	0.0204276	0.895609	-3.21559
ABTB1	0.23925	3.44997	2.51411	0.0204287	0.895609	-3.39454
NA	-0.714469	-1.54751	-2.51375	0.0204447	0.895609	-3.24143
ANKRD13B	0.313453	3.4841	2.51189	0.0205267	0.895609	-3.42589
GIPR	0.436173	0.485364	2.51087	0.0205716	0.895609	-3.1592
RAMP1	-0.662124	-0.00451843	-2.50914	0.0206482	0.895609	-3.15182
ADGRF4	0.248663	4.76019	2.50882	0.0206624	0.895609	-3.56876
RP11-964E11.3	-0.695388	-1.96347	-2.50815	0.0206918	0.895609	-3.35335
ZNF385D	-0.817397	-1.36973	-2.50746	0.0207229	0.895609	-3.23888
DCUN1D2	0.208728	2.81658	2.5054	0.0208146	0.895707	-3.3098
LAT2	0.62476	-1.46472	2.50401	0.020877	0.895707	-3.30736
FAF2	0.134812	6.41931	2.50395	0.0208794	0.895707	-3.6504
ULK1	0.230419	5.2672	2.50267	0.020937	0.895971	-3.61819
DLGAP1-AS1	0.243833	1.49709	2.4957	0.0212521	0.901357	-3.23592
RP5-884C9.2	-0.931065	-2.5197	-2.49534	0.0212688	0.901357	-3.56467
NA	0.337584	1.9572	2.49376	0.0213407	0.901357	-3.293
REPS2	0.276719	1.25649	2.49173	0.0214336	0.901357	-3.22003
ASRGL1	0.521599	-0.746832	2.49155	0.0214422	0.901357	-3.23471
FAM49A	0.332548	0.889159	2.49104	0.0214655	0.901357	-3.20683
RP3-337H4.9	0.668794	-1.81697	2.48977	0.0215239	0.901357	-3.37857
HSPE1P5	1.26554	-2.47232	2.4886	0.0215782	0.901357	-3.59195
BRICD5	0.318614	1.00345	2.48782	0.0216139	0.901357	-3.20338
RP11-385F5.5	0.745823	-2.0459	2.48751	0.0216283	0.901357	-3.41994
RBMS3	-0.272314	3.46847	-2.4855	0.0217217	0.901357	-3.49022
H19	-0.813792	-1.87241	-2.48409	0.0217872	0.901357	-3.4154
BMS1P4	-0.611798	-1.51183	-2.48408	0.0217878	0.901357	-3.3158
ABCA11P	-0.51304	-0.635726	-2.48323	0.0218273	0.901357	-3.19496
GPATCH4	-0.174574	5.91859	-2.48298	0.0218392	0.901357	-3.68232
RP11-613M10.6	0.365767	0.467394	2.47645	0.0221461	0.911863	-3.21114
ACSL5	-0.29224	3.0451	-2.47413	0.0222565	0.912646	-3.50057
ALS2CL	0.346231	7.25979	2.47323	0.0222994	0.912646	-3.72555
NLRP1	0.244357	6.93885	2.47225	0.022346	0.912646	-3.72439
HIST1H2AG	-0.341426	0.14553	-2.47127	0.0223928	0.912646	-3.21061
TTLL1	0.416199	1.2384	2.46925	0.0224896	0.912646	-3.25576
FOCAD	0.146294	6.09233	2.46846	0.0225276	0.912646	-3.70984
TMEM240	1.05045	-1.76751	2.46782	0.0225586	0.912646	-3.47213
HLA-DOB	-0.386043	-0.299844	-2.46728	0.0225843	0.912646	-3.21673
MAMDC4	0.274224	3.90572	2.46328	0.0227782	0.916004	-3.56391
RP11-568J23.8	-0.475497	0.34496	-2.4629	0.0227964	0.916004	-3.22358
RTEL1-TNFRSF6B	0.401432	0.323366	2.46231	0.0228252	0.916004	-3.2307
RHOQP1	0.603983	-1.39481	2.45788	0.0230418	0.92155	-3.3091
WBP1	0.280816	1.80702	2.45683	0.0230937	0.92155	-3.33657
RP5-1071N3.1	0.864373	-2.22472	2.45484	0.0231919	0.92155	-3.45472
ZNF724	-0.356329	0.448675	-2.45463	0.0232024	0.92155	-3.24354
TMEM205	-0.185288	4.2201	-2.45411	0.0232279	0.92155	-3.5937
PLEKHO2	0.150368	5.05907	2.45295	0.0232854	0.921733	-3.70537
FAM222A	0.990506	-2.45976	2.4505	0.0234073	0.922402	-3.60366
RP11-727A23.4	-1.33293	-2.48417	-2.44936	0.023464	0.922402	-3.57927
QPRT	0.90555	-1.32615	2.44901	0.0234815	0.922402	-3.46024
CTNS	0.170741	3.6783	2.44823	0.0235206	0.922402	-3.58452
SRD5A3	-0.18262	3.41894	-2.44655	0.0236049	0.922402	-3.52751
AQP6	1.12155	-2.39538	2.44579	0.0236432	0.922402	-3.51193
CAPN14	0.630877	-1.04711	2.44419	0.0237238	0.922402	-3.27479
RP3-323P24.3	1.0001	-2.52166	2.44415	0.023726	0.922402	-3.56342
AARSD1	0.583836	-0.876378	2.44276	0.0237964	0.923078	-3.3113
ZC3H10	0.21051	2.19523	2.4413	0.0238699	0.923872	-3.38766
CTD-2033A16.3	0.79704	-1.82545	2.43581	0.0241505	0.928968	-3.42123
IL13RA1	0.120565	6.2565	2.4356	0.0241611	0.928968	-3.78083
CNIH3	-0.643811	-1.25686	-2.43462	0.0242116	0.928968	-3.38908
RP11-315D16.2	0.428013	-0.154303	2.43456	0.0242149	0.928968	-3.27121
CHRM3	0.623433	-1.21098	2.43289	0.0243006	0.930205	-3.31596
IGSF10	-0.962063	-1.54225	-2.42832	0.0245375	0.932982	-3.37529
DDB2	0.162673	5.21367	2.42693	0.02461	0.932982	-3.75399
ZNF572	-0.332965	0.611457	-2.42646	0.0246348	0.932982	-3.30421
RASGRF2	-0.838816	-0.906313	-2.42506	0.0247081	0.932982	-3.34892
ZNF430	-0.157635	3.61185	-2.42408	0.0247597	0.932982	-3.62144
RASSF1-AS1	0.950987	-2.38509	2.42191	0.0248739	0.932982	-3.57814
ETFDH	0.219409	3.80963	2.42143	0.0248993	0.932982	-3.63182
TP53INP1	0.265313	4.1574	2.42096	0.0249241	0.932982	-3.65698
SCARF1	0.456534	-0.858246	2.42089	0.024928	0.932982	-3.29731
DUSP9	-0.392556	0.412501	-2.41996	0.0249769	0.932982	-3.29325
IMMP1L	-0.223449	2.33236	-2.41835	0.0250624	0.932982	-3.44931
NKILA	0.345904	1.56282	2.41527	0.0252265	0.932982	-3.39912
LINC00240	-0.437013	-0.0614143	-2.41274	0.0253622	0.932982	-3.30644
RP11-466F5.8	-0.846153	-2.46693	-2.41259	0.0253702	0.932982	-3.64536
CTD-2574D22.3	0.420733	-0.0901897	2.41098	0.025457	0.932982	-3.30576
PHOSPHO2	-0.639806	-1.05728	-2.40972	0.0255246	0.932982	-3.36575
THRAP3	-0.136438	7.36791	-2.40958	0.0255326	0.932982	-3.84576
MYC	-0.168756	8.12598	-2.40828	0.0256025	0.932982	-3.85095
KCP	0.639663	0.477053	2.40826	0.025604	0.932982	-3.34949
MMP10	0.734045	3.50918	2.40803	0.025616	0.932982	-3.64931
RP11-7F17.1	0.8808	-1.74204	2.40765	0.0256367	0.932982	-3.49943
NOG	1.21892	-2.88493	2.40725	0.0256588	0.932982	-3.85174
ZNF595	-0.21332	1.98227	-2.40578	0.0257383	0.932982	-3.45081
CFAP53	0.370162	0.433081	2.40576	0.0257395	0.932982	-3.33008
BDNF	-0.314185	-0.0858881	-2.40544	0.0257571	0.932982	-3.31346
CCDC58	-0.202247	3.615	-2.40478	0.0257933	0.932982	-3.61038
AC007228.11	-0.599736	-1.14134	-2.40349	0.0258635	0.932982	-3.36957
SERPINH1	-0.190938	7.62032	-2.40092	0.0260043	0.932982	-3.8635
RP11-428O18.6	1.37964	-2.70285	2.40091	0.0260049	0.932982	-3.71117
RP11-526D8.11	-0.414097	-0.119414	-2.39927	0.0260956	0.932982	-3.32567
DNAJB5	0.28181	5.12484	2.39862	0.0261311	0.932982	-3.8152
RP11-417L19.4	0.917407	-2.29327	2.39739	0.0261992	0.932982	-3.56799
SMIM5	0.847165	-2.08949	2.39726	0.0262062	0.932982	-3.48392
ITGB6	0.308947	6.90483	2.39696	0.026223	0.932982	-3.86329
RP11-244O19.1	0.211312	4.79597	2.39651	0.026248	0.932982	-3.81357
RP11-1148L6.9	0.835459	-1.8975	2.39358	0.0264112	0.933129	-3.56567
RP11-395L14.18	0.879004	-2.58202	2.39237	0.0264787	0.933129	-3.67406
TONSL-AS1	-0.745401	-2.01129	-2.39222	0.0264867	0.933129	-3.55242
LINC00959	-0.369811	0.465918	-2.3912	0.0265439	0.933129	-3.35888
KCTD6	-0.253036	1.86301	-2.39072	0.0265711	0.933129	-3.44645
MICE	-0.48277	0.375877	-2.39067	0.0265736	0.933129	-3.35722
NRG4	-0.694703	-2.15193	-2.38687	0.026788	0.938425	-3.48935
KCNN4	0.376023	4.33789	2.38609	0.0268321	0.938425	-3.75003
MLF1	-0.277629	1.84033	-2.38329	0.0269907	0.942078	-3.44755
PLB1	-0.293265	1.45779	-2.3799	0.0271843	0.946937	-3.43602
BTBD19	0.368624	2.77877	2.37792	0.0272982	0.949009	-3.57106
CABLES1	0.608149	-0.763896	2.37492	0.0274711	0.949479	-3.39388
IL11	0.332255	3.21389	2.37363	0.0275461	0.949479	-3.64801
DENND6B	0.428486	0.30799	2.37261	0.0276051	0.949479	-3.37322
RP11-483L5.1	0.905786	-2.61058	2.37095	0.0277014	0.949479	-3.58328
HIST3H2BB	-0.500463	-1.06864	-2.37001	0.0277567	0.949479	-3.37754
ALDH1A1	-0.400397	1.2666	-2.36904	0.0278133	0.949479	-3.44093
CYP27B1	0.179382	5.65963	2.36903	0.0278137	0.949479	-3.90159
DNASE1L1	0.118281	5.12348	2.36876	0.0278294	0.949479	-3.86145
LINC00672	0.623177	-1.48222	2.36858	0.0278403	0.949479	-3.47928
FAM166B	-0.811564	-1.6499	-2.36677	0.0279463	0.949479	-3.50247
RP11-182L21.6	-0.312673	0.500357	-2.36588	0.0279988	0.949479	-3.40428
SERAC1	0.195653	3.07662	2.36491	0.0280558	0.949479	-3.65771
SLC16A12	-1.03084	-2.13673	-2.36476	0.0280646	0.949479	-3.63045
HIST1H4C	-0.58024	1.55414	-2.36381	0.0281208	0.949479	-3.44464
MTERF1	-0.210451	3.03021	-2.36299	0.0281692	0.949479	-3.63343
CTD-2066L21.3	0.651263	-1.36967	2.36227	0.0282118	0.949479	-3.4217
NAT14	-0.203555	3.85823	-2.3615	0.0282577	0.949479	-3.74803
RBM6	0.115641	5.85683	2.35917	0.0283963	0.949479	-3.91217
RP13-616I3.1	-1.03114	-2.11184	-2.35828	0.0284493	0.949479	-3.62661
RP11-422P24.11	0.749321	-2.15858	2.35733	0.0285063	0.949479	-3.57283
SUSD1	0.156454	3.38473	2.3565	0.0285563	0.949479	-3.70944
RP1-278O22.1	-0.69734	-2.02826	-2.35455	0.0286733	0.949479	-3.52281
HGSNAT	0.152714	5.89742	2.35348	0.0287379	0.949479	-3.93383
RP4-798A10.2	0.433948	-0.437345	2.35183	0.0288377	0.949479	-3.39615
METTL18	-0.238977	2.34347	-2.34989	0.0289554	0.949479	-3.58649
GDPD3	0.494929	0.387413	2.34984	0.0289582	0.949479	-3.41351
ZCCHC24	0.296364	1.21435	2.34971	0.0289659	0.949479	-3.48647
SMURF1	0.199956	6.81778	2.34886	0.029018	0.949479	-3.95911
C2orf27A	-0.432738	-0.398611	-2.34756	0.0290969	0.949479	-3.40324
CDH24	-0.179713	3.56048	-2.3467	0.0291494	0.949479	-3.70956
DNAJB2	0.222746	6.52566	2.34499	0.0292541	0.949479	-3.96106
ITFG2	-0.13308	3.94818	-2.34355	0.0293428	0.949479	-3.79679
FOXN1	-0.720274	-1.34961	-2.34249	0.0294079	0.949479	-3.46798
TMEM184A	0.250399	3.21508	2.34248	0.0294082	0.949479	-3.73185
HTRA4	1.68644	-3.43546	2.3408	0.0295124	0.949479	-3.89683
CTD-2517M22.14	0.778636	-1.58137	2.34032	0.0295421	0.949479	-3.47962
CTB-25B13.5	-0.677262	-1.30871	-2.33897	0.0296256	0.949479	-3.52431
VDAC1P1	0.557053	-0.604733	2.33813	0.0296774	0.949479	-3.44437
DLEU2	-0.372211	1.29029	-2.33651	0.0297783	0.949479	-3.48468
NA	-0.234693	1.98593	-2.33648	0.0297805	0.949479	-3.57381
ZFP57	0.630404	-1.19056	2.33583	0.0298209	0.949479	-3.4431
AC006116.20	0.70466	-1.28906	2.33573	0.0298273	0.949479	-3.4864
ACE	-0.721927	-2.30774	-2.33465	0.0298947	0.949479	-3.53378
LINC01203	1.6509	-2.73715	2.3339	0.0299413	0.949479	-3.81184
LYG1	0.621606	-1.01243	2.33342	0.0299716	0.949479	-3.4351
MT2A	-0.471816	9.8592	-2.33338	0.0299743	0.949479	-3.98864
CEBPD	-0.275573	6.45813	-2.33332	0.0299777	0.949479	-3.98326
RP11-533E19.7	-0.704788	-1.88668	-2.33275	0.0300136	0.949479	-3.57459
ATP2A3	0.878386	-1.96849	2.33266	0.0300192	0.949479	-3.55102
AEBP2	-0.144774	5.1889	-2.33237	0.0300375	0.949479	-3.94084
PMEPA1	0.288706	6.80892	2.32996	0.0301893	0.952548	-3.98578
GPAT3	0.45674	1.4247	2.32877	0.0302646	0.953197	-3.54867
SCRIB	0.138144	7.65945	2.32493	0.0305086	0.953654	-4.00786
SEMA7A	0.364708	6.26487	2.32468	0.0305246	0.953654	-3.99722
ASAP2	0.163551	7.62084	2.32337	0.030608	0.953654	-4.01141
C6orf58	-1.12533	-2.45957	-2.32212	0.0306878	0.953654	-3.78552
AP001596.6	-0.595512	-0.947036	-2.32122	0.0307459	0.953654	-3.45513
SLC16A7	-0.460442	1.18074	-2.31915	0.0308788	0.953654	-3.505
NIPSNAP3B	-0.730899	-1.77335	-2.31763	0.0309771	0.953654	-3.5677
VAV1	0.604157	-1.6171	2.31758	0.0309802	0.953654	-3.51227
PLXNA4	0.813962	-0.668506	2.31736	0.0309945	0.953654	-3.45281
RP11-434D12.1	0.634813	-1.34113	2.31524	0.0311322	0.953654	-3.4995
RPS6KA5	0.232525	3.12862	2.31303	0.0312758	0.953654	-3.76558
RP11-231C14.4	-0.755876	-1.98365	-2.31301	0.0312769	0.953654	-3.55711
CXorf57	0.300172	2.06135	2.31281	0.03129	0.953654	-3.59363
HRH1	0.206213	4.6896	2.31274	0.0312945	0.953654	-3.95749
PA2G4P1	-1.43973	-2.92431	-2.31229	0.0313239	0.953654	-3.82328
SRRM2-AS1	0.529535	-1.54266	2.30927	0.031522	0.953654	-3.54531
LGALS9C	0.850957	-0.333986	2.30915	0.03153	0.953654	-3.46038
RP11-166B2.3	0.82809	-2.03751	2.30811	0.0315982	0.953654	-3.59779
APOD	-0.427273	1.80812	-2.30744	0.0316422	0.953654	-3.61216
HECW2	0.670383	1.82417	2.30622	0.0317232	0.953654	-3.60479
AC007773.2	-0.525625	-1.4642	-2.30577	0.0317529	0.953654	-3.56286
USP43	0.236871	4.41009	2.30411	0.0318624	0.953654	-3.93767
ZNF596	-0.231914	1.12391	-2.30386	0.0318794	0.953654	-3.56282
CCDC162P	0.841462	-0.908438	2.30366	0.0318925	0.953654	-3.46825
AC093627.10	-0.415688	0.0199332	-2.30087	0.0320784	0.953654	-3.47803
SLC27A5	-0.300097	1.49139	-2.30073	0.0320875	0.953654	-3.56113
RP11-147L13.11	0.161541	4.89166	2.30018	0.0321244	0.953654	-3.96388
NDUFAF3	-0.143604	5.40706	-2.29972	0.0321552	0.953654	-3.99508
GLIPR2	-0.285573	0.627763	-2.29941	0.0321758	0.953654	-3.526
MTRF1	0.141001	3.04378	2.29894	0.0322072	0.953654	-3.75241
RASA3	0.223087	4.03583	2.29857	0.0322321	0.953654	-3.89697
PVRL3-AS1	0.702756	-1.37498	2.29747	0.0323059	0.953654	-3.56019
LINC00852	0.463329	-0.919333	2.29655	0.032368	0.953654	-3.49481
SLC4A3	0.21554	4.47859	2.29642	0.0323768	0.953654	-3.93557
CTD-2026D20.3	-0.268051	0.767814	-2.29605	0.0324017	0.953654	-3.52744
BVES-AS1	0.469241	-0.821034	2.29578	0.0324198	0.953654	-3.49465
RP13-977J11.2	0.488931	-0.968382	2.29501	0.0324715	0.953654	-3.49498
VWA5A	0.187597	4.24139	2.29485	0.0324826	0.953654	-3.92236
EMC3-AS1	-0.23403	1.29791	-2.29339	0.0325811	0.953654	-3.57797
GPR153	0.187194	6.81519	2.29293	0.0326124	0.953654	-4.06029
SUPT3H	0.191817	3.31819	2.29098	0.0327447	0.953654	-3.79076
MYCBPAP	0.452312	0.849467	2.29064	0.0327677	0.953654	-3.54127
LEF1	-0.864181	-1.44266	-2.29043	0.0327823	0.953654	-3.58178
SYCP2	0.553302	-0.987003	2.29039	0.032785	0.953654	-3.49759
HCG4B	-0.775743	-2.26427	-2.29037	0.0327862	0.953654	-3.5972
CTD-2382E5.6	-0.767071	-1.86299	-2.28935	0.0328562	0.953654	-3.63694
FLVCR2	-0.758108	-2.08681	-2.28806	0.032944	0.953654	-3.6138
FAM71F2	0.417629	-0.0162558	2.28713	0.0330076	0.953654	-3.49691
L3MBTL2	-0.186918	4.49951	-2.28702	0.0330151	0.953654	-3.94384
INPP5B	0.18149	3.21414	2.28558	0.0331138	0.953654	-3.79083
NA	0.297566	1.00336	2.28489	0.0331618	0.953654	-3.54798
GPR68	0.324423	5.32674	2.28468	0.0331761	0.953654	-4.05661
RALGPS1	0.432553	-0.352934	2.28461	0.033181	0.953654	-3.49639
INHA	0.737039	-1.57408	2.28058	0.0334598	0.957319	-3.5668
IGF2BP2-AS1	0.586689	-0.65232	2.28023	0.0334837	0.957319	-3.50801
DMC1	-0.76384	-1.40275	-2.27935	0.0335446	0.957319	-3.61073
MRPL11	-0.189114	4.9725	-2.27807	0.0336341	0.957319	-3.9915
ZGLP1	0.372379	-0.337993	2.27795	0.0336423	0.957319	-3.50587
FANK1	0.309754	0.710875	2.27658	0.0337381	0.957319	-3.53269
RP11-305M3.2	0.666969	-0.972448	2.27628	0.0337589	0.957319	-3.57463
UGT8	-0.657039	-0.850653	-2.27594	0.0337828	0.957319	-3.51097
LAMC2	0.231869	13.7431	2.27565	0.0338033	0.957319	-4.05675
CUX2	0.379603	2.58023	2.27371	0.0339396	0.958279	-3.75663
RP1-102K2.8	-1.32276	-2.89795	-2.2736	0.0339472	0.958279	-3.82019
KITLG	0.525135	4.08496	2.27224	0.0340431	0.959433	-3.93444
UNC13D	0.2342	3.28628	2.27091	0.0341371	0.960526	-3.83522
SYS1	0.156909	4.19717	2.27006	0.0341972	0.960666	-3.96455
RP11-286N22.8	-0.848086	-2.00244	-2.26699	0.0344153	0.961825	-3.62759
RP1-234P15.4	-0.530825	-1.46326	-2.26629	0.0344648	0.961825	-3.59431
ARL17B	-0.447885	-0.234493	-2.26597	0.0344876	0.961825	-3.52334
DDX28	-0.186079	3.73411	-2.26522	0.0345415	0.961825	-3.91678
RP11-42I10.1	0.660462	-1.60906	2.26493	0.0345623	0.961825	-3.59981
NDUFAF4	-0.20601	3.74633	-2.26307	0.0346951	0.961825	-3.87838
ITGA2	0.241344	8.38725	2.26187	0.0347811	0.961825	-4.12444
RP11-157P1.4	0.500479	0.45569	2.26147	0.0348105	0.961825	-3.55221
NEFL	-1.07764	-2.51303	-2.26061	0.034872	0.961825	-3.86068
CASP1P2	-0.587526	-1.1187	-2.26042	0.0348857	0.961825	-3.54012
NPIPB11	0.52199	-0.964519	2.25985	0.0349266	0.961825	-3.542
C14orf169	-0.157131	3.85287	-2.25924	0.0349713	0.961825	-3.92879
UCKL1	0.151376	4.75508	2.25885	0.0349993	0.961825	-4.03414
ZNHIT6	-0.129989	5.12168	-2.25341	0.0353945	0.961825	-4.06858
RAB3B	0.169132	4.47373	2.25327	0.0354052	0.961825	-3.99619
RHCE	0.520655	-1.73507	2.25317	0.035412	0.961825	-3.60861
TNFRSF13C	0.580637	-1.71758	2.25259	0.0354549	0.961825	-3.61445
SATB2-AS1	0.417718	-0.671293	2.25253	0.0354592	0.961825	-3.54423
GPS2	0.54633	0.148583	2.25211	0.0354895	0.961825	-3.54536
DEGS2	0.909505	-2.31616	2.25176	0.0355156	0.961825	-3.66876
KIAA0430	0.170441	5.85416	2.24973	0.0356642	0.961825	-4.11796
ZNF221	-0.276133	0.632746	-2.24971	0.0356661	0.961825	-3.61388
ACTR3C	-0.400074	-0.619464	-2.24945	0.0356853	0.961825	-3.55747
PARD3B	-0.441869	0.709385	-2.24899	0.0357193	0.961825	-3.5952
XXbac-B476C20.9	-0.322872	0.105803	-2.24879	0.0357335	0.961825	-3.55401
SLC23A2	0.172212	4.44791	2.24667	0.0358904	0.961825	-4.00786
PRMT1	-0.131029	7.22729	-2.24602	0.0359386	0.961825	-4.14848
SDCBP2	0.251268	4.67318	2.2441	0.0360811	0.961825	-4.07352
ZNF214	-0.324457	0.897428	-2.24355	0.0361222	0.961825	-3.62624
TFR2	-0.669083	-2.18252	-2.24301	0.0361622	0.961825	-3.69789
LZTR1	0.167366	3.61754	2.24188	0.0362464	0.961825	-3.9266
SMIM3	0.278756	3.59982	2.24117	0.0362994	0.961825	-3.96965
C4orf22	1.03467	-2.70594	2.24116	0.0363002	0.961825	-3.81085
KANK3	0.28384	1.66193	2.2409	0.0363199	0.961825	-3.68841
MMP25-AS1	0.32111	1.33678	2.24048	0.0363516	0.961825	-3.66523
CCDC116	1.16445	-2.76452	2.23822	0.0365212	0.961825	-3.78609
LINC00589	0.704198	-1.01791	2.23761	0.0365667	0.961825	-3.58207
BMPR1APS1	-1.09041	-2.55906	-2.23722	0.0365959	0.961825	-3.84939
CBX6	-0.206536	4.82766	-2.23719	0.0365984	0.961825	-4.0604
FOXP3	0.688026	-2.18935	2.23615	0.0366766	0.961825	-3.6622
CDK5R1	0.459958	3.44612	2.23524	0.0367457	0.961825	-3.9367
MOB3C	0.128372	4.77122	2.23508	0.0367578	0.961825	-4.10256
RP5-894A10.2	-0.602293	-1.06006	-2.23501	0.0367632	0.961825	-3.5985
TMC3-AS1	0.627917	-1.51259	2.23455	0.0367979	0.961825	-3.62339
PRSS3	0.4882	2.79753	2.23427	0.0368193	0.961825	-3.84674
CYP27C1	0.343634	2.01063	2.23409	0.0368325	0.961825	-3.74132
RP11-1072C15.4	-0.557187	-1.26347	-2.23218	0.036978	0.961825	-3.62186
LINC01504	-0.899541	-2.62766	-2.2317	0.0370144	0.961825	-3.75689
LGALS9B	0.692181	-0.666954	2.23122	0.0370511	0.961825	-3.57344
RCC1L	-0.113215	6.0119	-2.23028	0.0371221	0.961825	-4.15705
GBP6	-0.180448	6.05246	-2.23009	0.0371369	0.961825	-4.17129
HAR1A	-0.657543	-1.83372	-2.22899	0.0372209	0.961825	-3.64863
ARAP3	0.189535	5.0611	2.22894	0.0372253	0.961825	-4.11483
RAB17	0.413847	0.656006	2.22799	0.0372975	0.961825	-3.64329
MN1	0.296264	5.12869	2.22759	0.037328	0.961825	-4.14696
SCGB1B2P	0.816666	-2.59068	2.22756	0.037331	0.961825	-3.78277
VASN	0.344617	3.31596	2.22383	0.0376182	0.964889	-3.95399
NA	1.15518	-2.42435	2.22376	0.0376233	0.964889	-3.79266
RP11-67L3.5	-0.787044	-1.90721	-2.22225	0.0377405	0.964889	-3.69904
COL7A1	0.207866	10.2313	2.2216	0.0377904	0.964889	-4.18495
FTCDNL1	0.585943	-1.74704	2.22088	0.0378461	0.964889	-3.72041
STAT4	0.219178	2.72437	2.22084	0.0378498	0.964889	-3.8655
NBEAP1	0.630823	-2.00936	2.21985	0.0379262	0.964889	-3.69157
LRRC43	0.670997	-2.06627	2.21937	0.0379641	0.964889	-3.70659
P3H3	-0.155563	5.06946	-2.21763	0.0380994	0.964889	-4.13284
CCDC144B	-0.44135	-0.601334	-2.21612	0.0382182	0.964889	-3.59553
NA	-1.11732	-1.91748	-2.21506	0.0383011	0.964889	-3.81884
HSPA6	0.761107	-0.279102	2.21401	0.0383834	0.964889	-3.59829
DLL4	1.04322	-2.48193	2.21335	0.0384355	0.964889	-3.774
STYK1	0.155563	3.0576	2.21229	0.0385189	0.964889	-3.91782
PCDH9	-0.313909	0.959943	-2.2114	0.0385892	0.964889	-3.71099
SYP	0.481173	-1.34446	2.21126	0.038601	0.964889	-3.63722
NADSYN1	0.116401	5.8802	2.21117	0.0386074	0.964889	-4.18985
SOX2-OT	-0.524607	-0.803469	-2.21104	0.0386184	0.964889	-3.60236
C12orf73	-0.235424	2.58137	-2.21034	0.0386735	0.964889	-3.7862
SPATA24	0.340217	0.169297	2.20984	0.0387128	0.964889	-3.60869
IL12RB1	0.476114	-1.3348	2.2095	0.0387402	0.964889	-3.60531
RP11-26J3.1	0.696861	-1.86528	2.20807	0.0388538	0.964889	-3.63793
RP11-314N13.10	0.780865	-1.69044	2.20807	0.0388539	0.964889	-3.65708
TMEM53	-0.21919	2.43926	-2.20743	0.0389048	0.964889	-3.84259
ALG11	0.170183	2.84627	2.20696	0.0389421	0.964889	-3.94007
KLHDC9	-0.347933	-0.236958	-2.20696	0.0389426	0.964889	-3.61144
TMEM216	-0.136742	3.30837	-2.20686	0.0389505	0.964889	-3.95863
TPP1	0.132542	6.47596	2.20584	0.039032	0.964889	-4.21754
RP3-467L1.6	0.67923	-1.50723	2.20553	0.0390565	0.964889	-3.66727
HIST3H2A	-0.224473	2.72445	-2.20334	0.0392318	0.967553	-3.92068
CAPNS2	-0.286704	3.80582	-2.2028	0.0392754	0.967553	-4.06379
MIR92B	1.29371	-2.5455	2.20138	0.0393896	0.967811	-3.87193
PCDHGC5	0.645411	0.0749549	2.20129	0.039397	0.967811	-3.64002
ADGRB1	0.739287	-1.56485	2.19981	0.0395162	0.969371	-3.67368
ZNF185	0.265334	7.01883	2.19772	0.0396851	0.972147	-4.23979
NDUFB8	0.291657	1.8141	2.19622	0.039807	0.97251	-3.73471
APOC1	-0.791877	-1.7917	-2.19593	0.0398307	0.97251	-3.72808
ZXDB	0.257393	5.37393	2.19535	0.0398778	0.97251	-4.20985
GAS1	-0.535454	1.58061	-2.1948	0.0399233	0.97251	-3.86293
AC093375.1	0.496615	-0.558344	2.19191	0.0401592	0.975695	-3.63006
FAM66B	-0.42114	-0.334336	-2.19183	0.0401661	0.975695	-3.63095
FAM149A	-0.648869	-2.08432	-2.18375	0.0408341	0.990539	-3.75678
ITGA6	0.157325	10.082	2.18108	0.0410565	0.992556	-4.26203
PIK3CB	0.182612	4.96987	2.17975	0.0411683	0.992556	-4.17895
AC087491.2	-0.579234	-0.947381	-2.17942	0.0411961	0.992556	-3.64771
RP11-38M8.1	-0.751678	-2.03773	-2.17891	0.041239	0.992556	-3.80369
RP11-138C9.1	0.862744	-1.91164	2.1785	0.0412734	0.992556	-3.76698
ZNF2	0.184135	2.25764	2.17817	0.0413007	0.992556	-3.86997
AP000695.4	0.298412	1.32091	2.17684	0.0414129	0.992556	-3.81858
TNFRSF25	0.302633	5.47128	2.17682	0.0414143	0.992556	-4.24462
CD200	0.978044	-2.57873	2.17664	0.0414301	0.992556	-3.81048
TNFRSF10B	0.121192	8.28403	2.17578	0.0415021	0.992564	-4.28109
NA	-1.05511	-2.20207	-2.17528	0.0415444	0.992564	-3.90294
PLIN4	0.362345	2.14411	2.1722	0.0418056	0.993147	-3.93622
TSPAN2	0.654582	-0.263674	2.17129	0.0418832	0.993147	-3.66854
RP11-972P1.11	-0.895618	-2.26509	-2.17092	0.0419146	0.993147	-3.85439
CTC-351M12.1	-0.410702	0.697769	-2.17086	0.04192	0.993147	-3.70781
SPATC1L	0.210182	2.14742	2.17014	0.0419813	0.993147	-3.84379
HMCES	-0.131976	6.62372	-2.16881	0.0420955	0.993147	-4.28355
RP11-285E9.6	0.64665	-2.07305	2.16841	0.0421295	0.993147	-3.73638
RGS11	1.12866	-2.75789	2.16826	0.0421426	0.993147	-3.89969
TTLL11-IT1	0.203063	2.29719	2.16804	0.0421609	0.993147	-3.94241
GLUD1P3	-0.472533	-0.685469	-2.16775	0.0421862	0.993147	-3.66303
MFNG	0.391868	1.39169	2.16721	0.0422328	0.993147	-3.78526
RP11-347C12.1	1.42207	-2.37724	2.16697	0.0422531	0.993147	-3.86667
RP11-799D4.4	-0.358816	0.482268	-2.16527	0.0423995	0.99429	-3.73504
FLOT1	-0.169063	6.03751	-2.16484	0.0424365	0.99429	-4.28202
INPP5J	-0.375684	-0.428075	-2.16442	0.042473	0.99429	-3.66823
SMC5-AS1	-0.610588	-1.19642	-2.16301	0.0425946	0.9958	-3.69855
NPTN-IT1	0.406558	0.208838	2.1612	0.0427511	0.998118	-3.71719
CTC-591M7.1	0.820776	-1.9783	2.15994	0.0428612	0.99855	-3.77425
RP11-248J18.3	-0.656437	-1.82672	-2.15878	0.0429621	0.99855	-3.78178
DPP9	0.144861	7.45189	2.15764	0.0430616	0.99855	-4.31193
TRIM11	0.109188	5.36948	2.15727	0.0430937	0.99855	-4.26605
TECPR1	0.13603	4.43733	2.15695	0.0431219	0.99855	-4.19937
PALMD	-0.181908	3.70958	-2.15439	0.0433463	0.99855	-4.1154
FAM81A	-0.52091	-0.810049	-2.15405	0.0433765	0.99855	-3.70219
DNAJC3-AS1	-0.260885	1.01823	-2.15269	0.0434963	0.99855	-3.7736
SIPA1	0.137685	4.11366	2.15203	0.043554	0.99855	-4.16186
KATNB1	-0.119412	4.87371	-2.15179	0.0435758	0.99855	-4.23171
ZNF16	-0.197399	2.46854	-2.15069	0.0436723	0.99855	-3.94371
CTD-2033D15.2	0.209752	1.61074	2.15063	0.043678	0.99855	-3.84384
RP11-506M12.1	0.682017	-1.73594	2.15031	0.0437067	0.99855	-3.75623
TRPV3	0.477992	1.77908	2.1503	0.0437074	0.99855	-3.89577
SDHAF4	-0.192471	3.08029	-2.14943	0.0437839	0.99855	-4.0281
KCTD14	-0.245403	3.46644	-2.14793	0.0439177	0.99855	-4.07936
PIP5KL1	0.194385	2.33278	2.14722	0.0439809	0.99855	-3.90535
CCDC85B	-0.180596	5.66652	-2.14693	0.0440063	0.99855	-4.29098
G6PC3	-0.135945	5.66501	-2.14568	0.0441186	0.99855	-4.29579
MAPK8	0.12692	4.85243	2.14507	0.0441727	0.99855	-4.24937
DHX32	0.090446	5.74669	2.1448	0.0441969	0.99855	-4.30487
DUBR	-0.236628	3.03555	-2.14451	0.0442226	0.99855	-4.01174
FZD3	-0.155927	3.67714	-2.1445	0.0442238	0.99855	-4.11371
DPY19L2P2	-1.5014	-3.79982	-2.14396	0.0442718	0.99855	-4.08617
LACTB2	-0.196868	3.35965	-2.14212	0.0444369	0.99855	-4.062
SERPINE2	0.173788	8.29049	2.14188	0.0444591	0.99855	-4.34169
NIPSNAP3A	-0.154505	4.3766	-2.14183	0.0444634	0.99855	-4.20118
XRRA1	0.15842	3.26846	2.14153	0.0444901	0.99855	-4.06087
CHSY3	-0.342669	1.51532	-2.14067	0.0445678	0.99855	-3.87377
HYPK	0.479063	0.30809	2.13967	0.044658	0.99855	-3.75294
MORC4	0.14369	4.94026	2.13893	0.0447247	0.99855	-4.2702
RP11-567G24.1	0.581369	-0.318756	2.1384	0.044773	0.99855	-3.70749
GOLGA8B	0.364556	3.70926	2.13799	0.0448101	0.99855	-4.16517
ZNF91	-0.164226	3.09508	-2.13583	0.0450062	0.99855	-4.04753
PLCD1	0.196811	5.5984	2.13572	0.0450157	0.99855	-4.32081
C7orf57	-0.62449	-0.397641	-2.13515	0.0450676	0.99855	-3.70915
ENAH	-0.194909	7.3519	-2.13499	0.0450824	0.99855	-4.35231
CNKSR3	-0.363132	1.46201	-2.1347	0.0451088	0.99855	-3.85235
TGFBI	0.121442	9.30889	2.13385	0.0451866	0.99855	-4.35065
CATSPER2P1	-0.342716	0.576421	-2.13366	0.0452039	0.99855	-3.74312
ACADL	-0.738221	-2.17472	-2.13347	0.0452215	0.99855	-3.83168
ACSS3	-0.685788	-1.05369	-2.13264	0.0452971	0.99855	-3.72562
CSAD	0.235673	2.95655	2.13129	0.045421	0.99855	-4.03581
TIMM23B	-0.233675	1.94715	-2.13066	0.0454789	0.99855	-3.91046
PLCH2	0.189229	7.57483	2.13057	0.0454874	0.99855	-4.36141
RP11-307C12.11	0.344921	-0.217167	2.1301	0.0455303	0.99855	-3.73099
AMIGO1	-0.601871	-1.16475	-2.12818	0.0457069	0.99855	-3.73645
TRAC	0.601773	-1.29996	2.1268	0.0458346	0.99855	-3.76064
NA	1.44906	-2.53881	2.12658	0.0458543	0.99855	-3.90659
RP11-132A1.4	-0.353409	2.18166	-2.12533	0.0459703	0.99855	-3.94817
KMT2E-AS1	-0.599792	-0.735771	-2.12456	0.0460423	0.99855	-3.73438
FAM101B	0.48039	1.47529	2.12429	0.0460665	0.99855	-3.84571
TEX9	-0.313067	1.63783	-2.12329	0.0461596	0.99855	-3.91463
THEM4	-0.169503	3.65941	-2.12183	0.0462959	0.99855	-4.13492
MPZL2	-0.121663	6.76798	-2.12176	0.0463027	0.99855	-4.37025
AC137932.6	-1.31879	-3.19764	-2.12132	0.0463441	0.99855	-4.07257
SLC39A8	-0.207751	4.65208	-2.12108	0.046366	0.99855	-4.2672
USP40	0.141412	5.75609	2.12048	0.046422	0.99855	-4.33607
NA	0.585593	-1.41705	2.11994	0.0464731	0.99855	-3.75167
LINC00482	0.80436	-2.19891	2.11814	0.0466416	0.99855	-3.82437
FABP6	1.44121	-2.63465	2.11811	0.046644	0.99855	-4.05109
FAM171B	0.18817	2.92667	2.11706	0.0467428	0.99855	-4.08268
SLC9A3R2	0.165348	4.63283	2.11648	0.0467982	0.99855	-4.27557
LARGE2	0.363419	5.92193	2.11493	0.0469442	0.99855	-4.37304
ZNF565	0.229019	0.621514	2.11396	0.0470356	0.99855	-3.8138
TBXA2R	0.376138	-0.00664114	2.11358	0.0470716	0.99855	-3.7602
RP11-347C12.10	-0.31051	-0.470724	-2.11317	0.0471104	0.99855	-3.74472
CCDC17	0.446632	0.301823	2.11271	0.0471538	0.99855	-3.77779
CD302	-0.347054	-0.230141	-2.11259	0.047166	0.99855	-3.7491
ALKBH1	-0.176685	3.75867	-2.11249	0.047175	0.99855	-4.20515
RP11-225H22.7	-0.78726	-2.03842	-2.11235	0.0471888	0.99855	-3.83921
RP11-977G19.11	-0.602833	-0.908493	-2.1118	0.0472405	0.99855	-3.76326
CASZ1	0.151702	5.05601	2.11106	0.0473107	0.99855	-4.32662
DDX39B	0.223515	5.74041	2.11043	0.0473709	0.99855	-4.37043
TRPT1	0.149913	3.78317	2.11013	0.0473993	0.99855	-4.17179
SLC25A18	-0.778781	-2.51672	-2.10996	0.047416	0.99855	-3.77981
CHD3	0.109237	7.35415	2.10964	0.0474459	0.99855	-4.39701
IL1R2	0.427849	3.68571	2.1092	0.0474888	0.99855	-4.29347
TOMM40	-0.174824	6.26197	-2.10802	0.0476012	0.99855	-4.37817
WDPCP	-0.220437	1.51638	-2.10621	0.0477747	0.99855	-3.90106
RP11-96K19.4	-0.837108	-1.86081	-2.10592	0.0478028	0.99855	-3.80606
DGCR6L	-0.178851	4.09122	-2.10551	0.0478416	0.99855	-4.22174
SNIP1	-0.111695	4.38391	-2.10534	0.047858	0.99855	-4.26837
SRRD	0.144007	4.90438	2.10493	0.0478973	0.99855	-4.32959
ZNF154	-0.267889	1.7167	-2.10459	0.0479308	0.99855	-3.94404
NA	1.08173	-2.66825	2.10316	0.048068	0.99855	-3.89805
MTMR12	0.155055	5.01506	2.10197	0.048183	0.99855	-4.32131
RP11-507K2.3	-0.775646	-2.16234	-2.10178	0.0482019	0.99855	-3.83316
AC007292.6	1.23193	-2.68292	2.09873	0.0484973	0.99855	-3.92456
HCST	-0.724574	-1.96845	-2.0983	0.0485395	0.99855	-3.82959
IRX2	-0.118689	5.23065	-2.09788	0.0485805	0.99855	-4.36723
CCDC69	0.164121	3.5728	2.09734	0.0486333	0.99855	-4.1981
PGM5P2	-0.905632	-1.97325	-2.09583	0.048781	0.99855	-3.88038
ASCL2	-0.389168	1.32155	-2.09526	0.0488362	0.99855	-3.94455
CHGB	-0.340657	-0.178935	-2.09502	0.0488598	0.99855	-3.77244
RP5-1198O20.4	0.267699	0.0659271	2.09467	0.0488947	0.99855	-3.7952
AGER	0.251261	2.68551	2.09445	0.0489157	0.99855	-4.08422
CTC-308K20.1	0.770748	-1.8113	2.09429	0.0489316	0.99855	-3.82067
LINC01123	-0.328486	0.803272	-2.0937	0.0489893	0.99855	-3.85075
AF131215.9	0.318885	-0.408621	2.09362	0.0489969	0.99855	-3.76736
SPTBN4	0.568981	-1.28008	2.09336	0.0490229	0.99855	-3.7866
RP11-422P24.10	0.696784	-1.9047	2.09268	0.0490896	0.99855	-3.83336
JPX	-0.193253	3.63239	-2.09267	0.0490905	0.99855	-4.18288
C5orf17	-0.75155	-1.73344	-2.09251	0.0491067	0.99855	-3.83131
TICAM2	-0.967728	-2.462	-2.09182	0.0491743	0.99855	-3.89457
THAP7-AS1	-0.495113	-0.387262	-2.09161	0.0491953	0.99855	-3.77125
ZNF774	-0.260655	1.28578	-2.09112	0.0492437	0.99855	-3.90658
SULF2	0.162183	6.66697	2.09062	0.0492925	0.99855	-4.4187
STAM-AS1	-1.55478	-2.84688	-2.08901	0.0494519	0.99855	-4.046
LINC00911	0.575846	-1.69294	2.0883	0.0495222	0.99855	-3.81455
HMGN1P36	0.687517	-1.32975	2.08756	0.0495961	0.99855	-3.79593
INPP5K	0.133996	4.09092	2.08751	0.0496011	0.99855	-4.24796
CYP1A1	-0.615571	-0.0398849	-2.08741	0.0496108	0.99855	-3.79444
CDK4	-0.130485	6.08524	-2.0871	0.0496418	0.99855	-4.41007
RP11-712B9.2	0.605919	-1.60487	2.08695	0.0496567	0.99855	-3.8139
ADAMTS15	0.644887	1.10433	2.08597	0.0497536	0.99855	-3.86272
CCDC94	-0.135983	4.61991	-2.08539	0.0498121	0.99855	-4.33833
TMEM81	0.337534	0.167278	2.08487	0.049864	0.99855	-3.80164
RP11-634H22.1	0.440582	-1.33181	2.08453	0.0498977	0.99855	-3.81156
BOLA3	-0.184566	4.40491	-2.08427	0.0499239	0.99855	-4.30051
TRPA1	0.844404	-1.35668	2.08372	0.0499785	0.99855	-3.85181

## Sheet: Supplemental Table 2b
Differentially expressed genes P<0.05 following scuPAR overexpression
SYMBOL	logFC	AveExpr	t	P.Value	adj.P.Val	B
PLAUR	3.88232	9.53177	7.18288	5.29323e-07	0.00921921	0.871026
ANKRD1	2.29139	-2.49812	3.98012	0.000715137	0.999018	-4.37337
MT-TQ	-0.989804	1.00153	-3.92662	0.000811242	0.999018	-3.71725
HAAO	1.77487	-2.2909	3.68257	0.00144006	0.999018	-4.41552
MT-CO1	-0.391567	12.5572	-3.62993	0.00162917	0.999018	-2.2757
FOLH1	2.21067	-2.8105	3.61201	0.00169896	0.999018	-4.47645
MIR25	2.40421	-2.65908	3.56963	0.00187602	0.999018	-4.49152
MT-CO3	-0.527421	10.4317	-3.5112	0.00215031	0.999018	-2.33683
DHRS12	-0.624463	0.561183	-3.38318	0.00289634	0.999018	-3.88778
LCK	0.853183	-0.78211	3.36553	0.0030174	0.999018	-4.22431
RPH3AL	-0.589751	1.5089	-3.35514	0.00309093	0.999018	-3.66315
TEX14	1.44188	-2.63366	3.32168	0.00333981	0.999018	-4.44181
PTPRD-AS1	-1.7284	-1.72513	-3.31369	0.00340216	0.999018	-4.44705
NA	0.479549	1.00336	3.27252	0.00374145	0.999018	-3.80562
FMO4	0.618247	0.308589	3.26405	0.00381527	0.999018	-3.94672
LMCD1-AS1	-0.945428	-1.58156	-3.25055	0.00393585	0.999018	-4.40006
MT-RNR2	-0.48173	12.5531	-3.24099	0.00402347	0.999018	-2.68796
SYCE1L	-0.948493	-0.720885	-3.23045	0.00412226	0.999018	-4.32672
PARGP1	0.46538	1.19379	3.22688	0.00415629	0.999018	-3.67316
IL6R	0.241422	4.94466	3.21974	0.00422513	0.999018	-2.73608
RP11-480A16.1	0.879092	-0.940115	3.19267	0.00449627	0.999018	-4.27223
SDHAF1	-0.309196	2.90669	-3.15661	0.00488391	0.999018	-3.34428
OXCT2P1	-2.18092	-2.29768	-3.15162	0.00493996	0.999018	-4.50066
CNTNAP3	0.350819	2.57034	3.13557	0.00512484	0.999018	-3.36828
KCNIP2	0.813569	-1.09191	3.11097	0.00542109	0.999018	-4.29655
CADM2	-1.10882	-1.10845	-3.08518	0.00574968	0.999018	-4.35175
TBL1Y	-0.513438	0.627436	-3.07664	0.00586264	0.999018	-3.96292
ISL2	-0.938657	-0.746953	-3.07441	0.00589246	0.999018	-4.27953
SLC25A14	0.431453	1.66385	3.06752	0.00598555	0.999018	-3.77944
POU5F1	0.571428	0.237701	3.06692	0.00599374	0.999018	-4.02347
NTNG1	0.497542	0.884279	3.02627	0.00657382	0.999018	-3.94563
RP11-98I9.4	0.63575	0.0937554	3.02518	0.00659017	0.999018	-4.08656
GAS5-AS1	1.0583	-2.19713	3.02465	0.00659807	0.999018	-4.44921
COCH	-1.39249	-1.89485	-3.02048	0.00666069	0.999018	-4.4661
RP11-290F24.6	-2.27658	-2.56834	-3.0183	0.00669371	0.999018	-4.53936
RP11-1038A11.1	2.19566	-3.38724	3.01717	0.00671095	0.999018	-4.50421
RP11-801F7.1	-1.42707	-2.48351	-3.01507	0.00674294	0.999018	-4.48644
RP11-517I3.2	0.609732	-0.375308	2.99837	0.00700294	0.999018	-4.21282
U91328.19	0.533584	-0.132938	2.97134	0.00744433	0.999018	-4.1851
CDIPT-AS1	0.8807	-2.02439	2.94766	0.00785302	0.999018	-4.44523
SLC47A1	-1.49731	-0.362999	-2.94444	0.00791014	0.999018	-4.35995
YDJC	-0.239166	5.58891	-2.94223	0.00794972	0.999018	-3.00492
CTD-2306A12.1	1.13493	-2.2538	2.89767	0.0087875	0.999018	-4.45559
RASD1	-1.62881	-1.90695	-2.89364	0.00886728	0.999018	-4.49066
TRPA1	1.25224	-1.35668	2.88602	0.00902006	0.999018	-4.41771
C14orf37	0.813881	-0.872852	2.87321	0.00928271	0.999018	-4.33754
WSB1	0.314106	6.33073	2.87118	0.00932499	0.999018	-3.03358
CTD-2083E4.5	1.98059	-2.92291	2.86333	0.00949041	0.999018	-4.51253
ROBO2	0.983302	-1.81858	2.85202	0.00973341	0.999018	-4.40348
THBS2	-0.362948	4.0227	-2.84993	0.00977902	0.999018	-3.30347
RP5-1148A21.3	0.561271	0.0928611	2.84938	0.00979106	0.999018	-4.21088
ZNF439	-0.790869	-1.32432	-2.84758	0.00983051	0.999018	-4.38884
FAM155B	0.978634	-0.78518	2.84466	0.00989476	0.999018	-4.29072
RP11-18H21.1	0.645204	-0.163119	2.84117	0.00997214	0.999018	-4.2095
C2CD4C	-1.0378	-1.34023	-2.84092	0.00997764	0.999018	-4.40777
STK24-AS1	-1.01081	-1.92564	-2.84038	0.00998977	0.999018	-4.46097
MSX2	-1.42767	-2.24559	-2.83685	0.0100687	0.999018	-4.5019
TSPYL2	0.244863	4.03073	2.82643	0.0103054	0.999018	-3.31504
AGR2	0.718534	3.76147	2.78445	0.0113142	0.999018	-3.5365
AC156455.1	1.36187	-2.22883	2.77638	0.0115185	0.999018	-4.48629
KCNMB2-AS1	0.849211	-1.26428	2.77404	0.0115784	0.999018	-4.36484
ST8SIA6	0.927942	-2.0709	2.76968	0.011691	0.999018	-4.4556
MT-TE	-1.04789	-0.854611	-2.76155	0.0119035	0.999018	-4.39241
GJC2	0.636923	0.0217791	2.75096	0.0121855	0.999018	-4.17645
MT-CO2	-0.371086	11.4486	-2.74949	0.0122252	0.999018	-3.18841
RP11-30K9.6	0.696947	-1.03383	2.74946	0.012226	0.999018	-4.34489
CCDC157	-0.389211	0.528381	-2.73795	0.0125411	0.999018	-4.11998
RP1-317E23.3	1.00407	-2.00698	2.7346	0.0126341	0.999018	-4.42219
MT-TT	-0.968207	0.235737	-2.73092	0.0127372	0.999018	-4.23779
MT-ND1	-0.442299	10.3681	-2.7169	0.0131371	0.999018	-3.21224
CCR10	0.791601	-1.02137	2.71268	0.0132598	0.999018	-4.36233
LINC01203	1.99785	-2.73715	2.70943	0.0133552	0.999018	-4.50251
TTC7B	0.28251	4.01569	2.70521	0.0134799	0.999018	-3.42791
CFAP44	0.434761	0.266745	2.70457	0.0134987	0.999018	-4.17281
RP11-634H22.1	0.63143	-1.33181	2.70414	0.0135116	0.999018	-4.40912
CLDN16	0.838972	-1.36732	2.70242	0.0135627	0.999018	-4.37615
RP11-79H23.3	0.779079	-1.63637	2.69549	0.013771	0.999018	-4.36622
SLC22A20	0.512145	-0.30504	2.69524	0.0137785	0.999018	-4.22567
UXS1	0.208112	5.25385	2.69137	0.0138965	0.999018	-3.29787
EEF2KMT	-0.226235	3.8853	-2.68812	0.0139959	0.999018	-3.47968
LINC01003	-0.356742	0.721515	-2.68512	0.0140885	0.999018	-4.06964
CHST1	2.1716	-2.01129	2.68438	0.0141113	0.999018	-4.49863
CTB-113P19.5	-1.30109	-2.28674	-2.66694	0.0146616	0.999018	-4.49593
TMEM52	-0.74244	-1.09048	-2.66394	0.0147583	0.999018	-4.43443
EML1	0.743628	-0.875936	2.66322	0.0147815	0.999018	-4.34255
BVES-AS1	0.603913	-0.821034	2.66097	0.0148545	0.999018	-4.32784
LDHD	0.544347	-0.310285	2.65816	0.0149461	0.999018	-4.2717
C4orf22	1.31703	-2.70594	2.65702	0.0149836	0.999018	-4.4915
NA	1.1543	-2.20207	2.64752	0.0152983	0.999018	-4.46585
C16orf95	-0.652873	-1.06357	-2.63456	0.0157375	0.999018	-4.40546
INCA1	0.825715	-1.72869	2.62587	0.0160386	0.999018	-4.44832
PLEKHA7	-0.656443	3.14622	-2.62216	0.0161689	0.999018	-3.49045
KIAA1958	0.278639	1.66459	2.62196	0.0161757	0.999018	-3.95402
LRRC37A6P	1.25039	-2.4481	2.61706	0.0163493	0.999018	-4.47098
EPM2A	-0.269626	1.85154	-2.61037	0.0165892	0.999018	-3.8903
C19orf73	-0.74861	-0.554796	-2.60428	0.0168104	0.999018	-4.35352
MT-TA	-0.993551	-0.655046	-2.60366	0.0168332	0.999018	-4.38588
TMPRSS11D	0.357484	3.61816	2.60106	0.0169286	0.999018	-3.61142
CTU1	-0.237697	3.41992	-2.59866	0.0170171	0.999018	-3.62972
PRKCA	0.406705	3.33055	2.59558	0.0171315	0.999018	-3.68909
RP11-390K5.6	0.84053	-1.76735	2.59206	0.0172628	0.999018	-4.444
ADGRB1	0.943262	-1.56485	2.58812	0.0174109	0.999018	-4.41181
CTD-3185P2.1	-0.953656	-1.30709	-2.58032	0.0177083	0.999018	-4.46181
CD6	1.31297	-3.07359	2.57775	0.017807	0.999018	-4.50151
PLA2G4C	0.6496	-0.178591	2.5747	0.0179253	0.999018	-4.19692
FAM21EP	0.973837	-1.90619	2.57365	0.0179661	0.999018	-4.46796
FAM83C	-1.28965	-1.67219	-2.57103	0.0180681	0.999018	-4.46277
HIST1H1E	0.653735	-0.569231	2.56826	0.0181769	0.999018	-4.3177
SAXO2	0.719743	-0.828968	2.56709	0.0182228	0.999018	-4.34559
ID1	-0.312278	5.26704	-2.56463	0.0183202	0.999018	-3.41037
EMC3-AS1	-0.311205	1.29791	-2.56353	0.0183641	0.999018	-4.04015
CASD1	0.27302	2.99092	2.55915	0.0185386	0.999018	-3.72675
SDK1	-0.662987	-0.748701	-2.55508	0.0187025	0.999018	-4.35581
ASPHD2	-0.342027	3.46545	-2.55178	0.0188363	0.999018	-3.6504
TSPYL5	0.828983	-0.0851892	2.55146	0.0188493	0.999018	-4.22517
P3H2	0.564469	5.60789	2.55093	0.0188709	0.999018	-3.39779
DUSP18	0.276416	2.89769	2.55083	0.018875	0.999018	-3.74571
NSFP1	0.759236	-1.60082	2.54617	0.019066	0.999018	-4.42482
RNF103	0.169314	4.07987	2.54006	0.0193186	0.999018	-3.54297
RP11-1149O23.4	-0.603111	-0.805259	-2.53085	0.0197063	0.999018	-4.33863
CTSK	0.99411	3.47939	2.52969	0.0197553	0.999018	-3.66678
AC007191.4	0.820916	-0.887944	2.52279	0.0200512	0.999018	-4.39636
MT-ATP6	-0.326939	10.0774	-2.51815	0.0202523	0.999018	-3.41922
ABO	-0.779789	0.451885	-2.51788	0.0202638	0.999018	-4.18133
TRABD2B	0.772309	-1.41823	2.50863	0.0206709	0.999018	-4.41339
CTD-2325M2.1	0.958141	-2.38886	2.50454	0.0208532	0.999018	-4.50578
RP11-550I24.2	0.680826	-0.204621	2.50233	0.0209523	0.999018	-4.30407
FANK1	0.386412	0.710875	2.49886	0.0211087	0.999018	-4.18549
FAM174B	1.24487	-0.182207	2.49686	0.0211993	0.999018	-4.33595
NOP16	-0.226385	5.04236	-2.49383	0.0213378	0.999018	-3.51312
SLC11A1	1.26809	-2.2448	2.49009	0.0215094	0.999018	-4.51356
TPRXL	-0.849466	-1.87433	-2.48743	0.0216322	0.999018	-4.46987
AP001372.2	0.372639	1.00918	2.48732	0.021637	0.999018	-4.09713
MT-TP	-0.710607	1.36053	-2.487	0.0216523	0.999018	-4.09155
IL1RL1	0.787875	2.13906	2.48513	0.0217391	0.999018	-3.98321
RP11-932O9.7	-0.605758	-1.26401	-2.48231	0.0218706	0.999018	-4.425
RP11-395A13.2	0.399209	0.22669	2.48063	0.021949	0.999018	-4.2258
SHTN1	0.199852	5.7743	2.4778	0.0220825	0.999018	-3.47642
RP11-95M15.1	-2.29944	-3.26533	-2.47271	0.0223239	0.999018	-4.55357
KCTD21	0.190606	3.89261	2.46859	0.0225215	0.999018	-3.63919
MAP3K8	0.413135	1.08909	2.46774	0.0225624	0.999018	-4.05034
DNAJC12	0.764533	-1.53937	2.46418	0.0227342	0.999018	-4.44004
ANTXR2	0.36812	7.48592	2.46395	0.0227456	0.999018	-3.46676
EPB41L4A	0.297928	4.58844	2.46372	0.0227568	0.999018	-3.55062
MT-ND6	-0.483638	6.12301	-2.4637	0.0227575	0.999018	-3.49051
RP11-629B11.5	-1.17606	-2.5712	-2.46007	0.0229349	0.999018	-4.5225
C1orf53	-0.484831	-0.664411	-2.45952	0.0229615	0.999018	-4.38796
NMT2	0.390832	2.63403	2.4593	0.0229725	0.999018	-3.94189
MYC	-0.204036	8.12598	-2.45769	0.0230514	0.999018	-3.47431
CDYL2	0.308737	3.71961	2.45704	0.0230834	0.999018	-3.65123
NEDD4L	0.224891	5.79924	2.44988	0.023438	0.999018	-3.51349
C6orf132	-0.282152	5.89769	-2.44706	0.0235795	0.999018	-3.50638
MT-RNR1	-0.466441	9.11888	-2.44425	0.023721	0.999018	-3.49233
CHAC1	-0.507063	5.98101	-2.44074	0.0238988	0.999018	-3.50828
ITGB7	-0.613565	-0.180234	-2.4391	0.023982	0.999018	-4.30837
DENND6B	0.496333	0.30799	2.43843	0.0240162	0.999018	-4.21956
CXCL6	-1.7486	-1.98656	-2.43736	0.0240712	0.999018	-4.52808
RP11-465B22.3	0.512494	1.09811	2.43711	0.0240836	0.999018	-4.08351
HLA-DOB	-0.459397	-0.299844	-2.43412	0.0242372	0.999018	-4.30988
CCDC159	-0.24621	1.96187	-2.43144	0.0243757	0.999018	-4.01291
MBNL1-AS1	-0.516201	-0.816356	-2.427	0.0246064	0.999018	-4.39297
CD46	0.239088	7.16086	2.427	0.0246065	0.999018	-3.50946
RP11-74C1.4	0.95635	-2.50694	2.42649	0.0246334	0.999018	-4.49739
CASC11	-0.978989	-1.8012	-2.42565	0.0246773	0.999018	-4.47426
LTB	0.58598	0.81973	2.42488	0.0247174	0.999018	-4.16607
DUSP10	0.430903	3.63241	2.42289	0.0248219	0.999018	-3.71117
ALCAM	0.304083	7.73845	2.41901	0.0250274	0.999018	-3.51572
RNF139-AS1	0.796644	-1.41543	2.4029	0.025896	0.999018	-4.42646
LA16c-380H5.1	-0.841286	0.012084	-2.40187	0.0259522	0.999018	-4.30923
GUCY1B3	-0.591904	-1.09348	-2.39718	0.0262106	0.999018	-4.43059
NPR2	0.36981	4.69482	2.39342	0.02642	0.999018	-3.61718
KIAA0895	0.415819	3.02611	2.39282	0.0264532	0.999018	-3.80846
MERTK	0.944198	-2.04834	2.38448	0.0269231	0.999018	-4.47955
RP11-108K3.1	1.39894	-2.54913	2.38302	0.027006	0.999018	-4.49083
EGFLAM	0.689114	-0.610877	2.37837	0.0272723	0.999018	-4.34148
MRPL38	0.338161	0.581746	2.37593	0.0274127	0.999018	-4.21776
HSPA1L	0.401596	0.090124	2.37538	0.0274445	0.999018	-4.27761
SLC17A5	0.261956	3.21974	2.37201	0.0276399	0.999018	-3.81931
RND2	-0.660798	-1.63963	-2.37156	0.0276662	0.999018	-4.48426
PWP2	0.522502	0.487096	2.36776	0.0278881	0.999018	-4.30406
MTND2P28	-0.381603	5.43988	-2.36752	0.0279026	0.999018	-3.62653
HAP1	-0.552171	0.693076	-2.3654	0.028027	0.999018	-4.21204
RP11-464C19.3	-1.20264	-2.10172	-2.36455	0.0280773	0.999018	-4.51045
RNF5P1	0.427202	-0.216692	2.36208	0.0282236	0.999018	-4.32528
FAM172A	0.39306	1.90263	2.36122	0.0282743	0.999018	-4.09009
MIPEPP3	0.803056	-1.99282	2.35658	0.0285516	0.999018	-4.49288
PPP1R35	-0.211625	4.32497	-2.3528	0.028779	0.999018	-3.70606
ABCA13	0.378663	2.01542	2.34817	0.0290598	0.999018	-4.01785
FYN	0.348893	4.54714	2.34737	0.0291086	0.999018	-3.68155
PBX3	0.279594	4.47299	2.34261	0.0294006	0.999018	-3.69432
KLF12	0.308686	4.20908	2.33924	0.029609	0.999018	-3.69009
CCDC142	0.276475	2.63713	2.33795	0.0296887	0.999018	-3.91388
RRP7BP	-0.311773	3.40155	-2.335	0.029873	0.999018	-3.86045
FGF1	-0.682569	-0.322872	-2.33488	0.0298802	0.999018	-4.39818
QPRT	0.949614	-1.32615	2.33395	0.0299383	0.999018	-4.48077
RP11-93B14.10	1.61057	-3.27558	2.33296	0.0300005	0.999018	-4.5147
ARL16	-0.239539	4.1088	-2.33238	0.0300368	0.999018	-3.75336
SEMA5B	-2.09577	-2.60122	-2.33225	0.0300453	0.999018	-4.55926
GCSH	0.734672	-1.12768	2.33101	0.030123	0.999018	-4.44889
AC009299.3	1.18378	0.342997	2.33076	0.0301392	0.999018	-4.28483
SLC16A6	0.746393	-1.17963	2.33052	0.030154	0.999018	-4.40288
CXXC5	0.422971	1.76629	2.32939	0.0302255	0.999018	-4.08131
ADORA2B	-0.223468	4.83863	-2.32796	0.0303159	0.999018	-3.69375
RCN3	0.564933	0.770325	2.32398	0.030569	0.999018	-4.20678
RP4-758J18.13	0.458711	-0.1202	2.32366	0.0305892	0.999018	-4.33768
AJ003147.9	-0.499437	-0.936499	-2.32325	0.0306155	0.999018	-4.41319
SOCS4	0.233993	4.68802	2.32146	0.0307303	0.999018	-3.70234
RP11-483P21.2	-1.44191	-1.94512	-2.32144	0.030732	0.999018	-4.49261
FAM207A	-0.225981	4.91068	-2.32067	0.0307812	0.999018	-3.68243
BBS9	0.190077	3.31356	2.31869	0.0309085	0.999018	-3.86588
GALNT13	-1.10509	-2.48857	-2.31564	0.0311063	0.999018	-4.53853
GPC3	-0.712353	-1.92933	-2.31477	0.0311623	0.999018	-4.4881
CTD-2287O16.5	-1.02789	-1.9375	-2.31425	0.0311964	0.999018	-4.50821
TMEM60	0.336435	3.07889	2.31285	0.0312878	0.999018	-3.90017
LIME1	0.434906	0.368511	2.31277	0.0312927	0.999018	-4.28005
RTEL1-TNFRSF6B	0.42726	0.323366	2.3113	0.0313888	0.999018	-4.25029
AC145212.2	-1.18806	-2.1871	-2.30823	0.0315905	0.999018	-4.51114
SEMA3C	0.278561	8.46227	2.30787	0.0316137	0.999018	-3.63432
OIP5	-0.378443	2.39221	-2.30772	0.0316237	0.999018	-4.07141
SPAG17	-0.606808	-1.26525	-2.3074	0.0316449	0.999018	-4.4529
RP4-730K3.3	0.75177	-1.64761	2.30723	0.0316564	0.999018	-4.47152
HIST1H4H	0.375993	0.615871	2.30299	0.0319373	0.999018	-4.20738
ANO9	0.310859	5.5345	2.30292	0.031942	0.999018	-3.66367
DLG1	0.222412	6.2321	2.30054	0.0321001	0.999018	-3.65633
C6orf163	0.838031	-1.9112	2.29928	0.0321847	0.999018	-4.49279
C1orf35	-0.168291	4.27357	-2.29664	0.0323619	0.999018	-3.77362
RP11-137N23.1	-2.27765	-3.19378	-2.29488	0.0324802	0.999018	-4.56309
SOCS5P4	1.00806	-2.61112	2.29395	0.0325432	0.999018	-4.51892
ZSCAN5A	0.310165	1.27519	2.29391	0.0325464	0.999018	-4.14463
RFPL3S	-1.26991	-1.96243	-2.29247	0.0326439	0.999018	-4.52024
DPY19L3	0.274685	2.92762	2.29094	0.0327472	0.999018	-3.93746
POFUT2	0.213986	4.85873	2.28995	0.0328153	0.999018	-3.70791
CTC-471J1.11	1.30398	-2.81992	2.28909	0.032874	0.999018	-4.53082
TCF7L2	0.213124	3.79078	2.28793	0.0329527	0.999018	-3.81098
TULP3	0.209341	4.12137	2.28739	0.0329901	0.999018	-3.79291
BDNF	-0.356107	-0.0858881	-2.28573	0.0331042	0.999018	-4.33986
AC079807.4	-0.77835	-1.79628	-2.28511	0.0331466	0.999018	-4.46429
ZNF408	-0.21648	3.91045	-2.28378	0.0332381	0.999018	-3.79155
LRRC71	1.29912	-2.26256	2.28307	0.0332868	0.999018	-4.53675
ZNF84	0.196195	3.6971	2.28197	0.0333634	0.999018	-3.81344
TMEM220	-0.393293	0.945517	-2.2801	0.033493	0.999018	-4.18359
LINC00667	0.294374	4.13566	2.28002	0.0334982	0.999018	-3.77112
RGS4	0.973902	-2.33725	2.27962	0.0335265	0.999018	-4.5145
TRIM16L	-0.253238	3.57655	-2.279	0.033569	0.999018	-3.84716
ADRB1	0.493016	0.266394	2.27214	0.0340498	0.999018	-4.27758
BRICD5	0.333081	1.00345	2.26987	0.0342105	0.999018	-4.22133
ZNF417	0.223562	2.50183	2.26842	0.0343132	0.999018	-3.99127
TMEM27	-0.567663	1.53105	-2.26809	0.0343368	0.999018	-4.05568
NA	-0.385956	0.0327915	-2.26802	0.0343418	0.999018	-4.33264
ANKLE2	0.218602	7.12761	2.26768	0.0343658	0.999018	-3.6754
NR4A2	0.338238	0.273192	2.26675	0.0344321	0.999018	-4.28053
AC005532.5	0.89097	-1.72835	2.26531	0.0345351	0.999018	-4.45385
RP11-339B21.10	0.610811	-0.740417	2.26478	0.0345726	0.999018	-4.40681
SNHG15	-0.305601	4.90034	-2.26369	0.0346509	0.999018	-3.73239
FAM86C1	-0.25892	2.82805	-2.2616	0.0348008	0.999018	-3.97172
RP11-222K16.2	1.56106	-2.97576	2.26115	0.034833	0.999018	-4.54797
IL32	0.384824	3.62555	2.25873	0.0350078	0.999018	-3.86121
AC018755.16	-0.512414	-0.759743	-2.25308	0.0354191	0.999018	-4.41326
FAM229B	0.340923	1.43414	2.25255	0.0354574	0.999018	-4.19423
SESTD1	0.273436	4.75596	2.25206	0.0354937	0.999018	-3.76143
ZNF20	0.805056	-2.40113	2.25048	0.0356091	0.999018	-4.50471
ALKBH2	-0.198106	3.26884	-2.24989	0.0356528	0.999018	-3.92329
GLB1L2	0.29823	2.39568	2.24907	0.0357134	0.999018	-4.03331
ZBTB20	0.497594	-0.00883029	2.24871	0.03574	0.999018	-4.28183
MT-CYB	-0.261034	10.0504	-2.24779	0.0358077	0.999018	-3.70247
CPT1C	-0.869215	-0.622029	-2.24765	0.0358179	0.999018	-4.42405
CTD-2623N2.3	0.770235	-2.07329	2.24529	0.0359931	0.999018	-4.50528
ZNRF2P1	0.360494	0.487957	2.23965	0.0364134	0.999018	-4.25079
TMEM169	0.701006	-1.60723	2.23917	0.0364491	0.999018	-4.46598
KLHDC4	-0.151189	4.66848	-2.23637	0.0366605	0.999018	-3.78165
ITSN1	0.167118	5.82535	2.23616	0.0366763	0.999018	-3.72613
FMNL3	0.451022	4.25018	2.23534	0.0367378	0.999018	-3.80309
MT-ND2	-0.305113	10.2169	-2.23495	0.0367675	0.999018	-3.71717
RPL7P21	-1.19866	-2.13188	-2.23419	0.0368252	0.999018	-4.52947
TREM1	0.834968	-1.84578	2.23417	0.0368269	0.999018	-4.47107
C12orf43	-0.167327	3.97834	-2.23307	0.0369101	0.999018	-3.846
GPR137B	0.237705	2.61531	2.23063	0.0370957	0.999018	-4.01691
HIST2H2BE	0.27202	2.66576	2.22796	0.0373002	0.999018	-3.91861
PVRL3-AS1	0.753075	-1.37498	2.22522	0.0375106	0.999018	-4.4659
KATNAL2	0.640063	-1.19197	2.22459	0.0375594	0.999018	-4.43584
RP11-318C24.1	-1.41753	-2.17927	-2.22458	0.03756	0.999018	-4.54444
CAPN12	0.473388	1.41789	2.22429	0.0375822	0.999018	-4.18238
LINC00511	-0.515005	3.93237	-2.22175	0.0377789	0.999018	-3.81189
OSR2	-0.353579	0.997797	-2.22121	0.0378211	0.999018	-4.20516
CDK19	0.283388	3.13794	2.22103	0.037835	0.999018	-3.98055
CTD-2047H16.2	0.483544	-0.344752	2.22035	0.0378876	0.999018	-4.31477
FIBCD1	-1.15589	-1.77223	-2.22023	0.0378969	0.999018	-4.52971
ATP6V1E2	0.326198	1.82054	2.21714	0.0381381	0.999018	-4.13755
ALMS1-IT1	0.801351	-2.32987	2.21647	0.0381907	0.999018	-4.50244
MSC-AS1	0.834836	0.11993	2.21515	0.0382941	0.999018	-4.30686
ADAMTS3	0.668055	1.11757	2.21244	0.0385071	0.999018	-4.18452
SNX18	-0.33952	5.35649	-2.212	0.038542	0.999018	-3.76303
PI4KAP2	0.396704	2.22543	2.21015	0.0386883	0.999018	-4.07639
SLC25A22	-0.163364	5.42533	-2.20798	0.0388606	0.999018	-3.76239
IFNE	0.501153	0.356134	2.20785	0.0388714	0.999018	-4.28608
PROS1	0.314592	1.91905	2.20528	0.0390767	0.999018	-4.10224
ADGRA2	0.694566	-1.60768	2.20478	0.0391167	0.999018	-4.46739
RBM6	0.12716	5.85683	2.20463	0.0391283	0.999018	-3.75619
PTX3	0.825027	-0.812413	2.20308	0.0392528	0.999018	-4.43976
CRYL1	-0.304743	3.65961	-2.20304	0.0392556	0.999018	-3.90372
GBP2	-0.427605	2.76379	-2.20299	0.0392598	0.999018	-3.89855
MTMR9LP	0.440922	-0.320617	2.20276	0.039278	0.999018	-4.36028
FAF2	0.139822	6.41931	2.20198	0.0393412	0.999018	-3.75031
BTBD7	0.255832	5.08367	2.20069	0.039445	0.999018	-3.78953
COBL	-0.68832	0.422895	-2.20049	0.039461	0.999018	-4.27701
SURF6	-0.173643	5.77406	-2.20022	0.0394827	0.999018	-3.76235
HPDL	-0.678377	-1.05251	-2.19803	0.0396607	0.999018	-4.45376
TADA2A	-0.215446	4.12285	-2.19786	0.039674	0.999018	-3.85974
MC1R	-0.543259	0.3678	-2.19737	0.0397138	0.999018	-4.31396
TIMP3	-0.327391	6.53843	-2.19457	0.0399416	0.999018	-3.75368
ULBP2	0.381166	3.70421	2.19406	0.0399837	0.999018	-3.92968
SLC19A1	-0.278855	4.22948	-2.19111	0.0402253	0.999018	-3.8655
CTD-3014M21.1	1.39592	-2.98691	2.19072	0.0402571	0.999018	-4.54483
SUMF1	0.29625	4.06587	2.19018	0.0403014	0.999018	-3.89388
SMKR1	-1.13624	-2.69723	-2.18782	0.0404961	0.999018	-4.54825
NA	0.636044	-0.331096	2.18567	0.0406746	0.999018	-4.38254
APOL1	-0.311898	7.81689	-2.18436	0.0407827	0.999018	-3.75918
RP11-111M22.2	0.503288	-0.636303	2.18207	0.0409741	0.999018	-4.40073
GGA1	0.159767	5.47606	2.18112	0.0410534	0.999018	-3.78971
C7orf61	0.978418	-2.52713	2.18098	0.0410654	0.999018	-4.51413
PRSS53	0.383753	0.00920686	2.18091	0.0410712	0.999018	-4.32493
snoU109	0.646227	-1.59047	2.18029	0.0411229	0.999018	-4.4651
FADS1	0.293378	6.55089	2.17862	0.0412626	0.999018	-3.77679
NELFA	-0.154508	4.87939	-2.17636	0.0414533	0.999018	-3.81272
ALKBH8	-0.180133	4.26181	-2.17614	0.0414722	0.999018	-3.85063
POLR2D	-0.139873	5.07598	-2.17577	0.0415035	0.999018	-3.80887
ATP6V1B2	0.179651	6.30861	2.17518	0.0415533	0.999018	-3.77917
CADM4	-0.29592	1.91083	-2.17438	0.0416209	0.999018	-4.14284
TAF3	-0.167428	4.16739	-2.1678	0.0421815	0.999018	-3.88266
HTRA4	1.67825	-3.43546	2.1677	0.0421902	0.999018	-4.55012
C17orf49	0.539797	-0.984015	2.16769	0.0421912	0.999018	-4.43092
UBE2QL1	-1.23144	-2.22901	-2.16734	0.0422212	0.999018	-4.5053
NGF	-0.843638	-0.217973	-2.16387	0.0425202	0.999018	-4.45284
PTGER4	-0.314588	4.02627	-2.16294	0.0426006	0.999018	-3.89802
PCYT1B	0.491066	1.67691	2.1624	0.0426472	0.999018	-4.16224
RP5-1085F17.3	0.371764	0.554983	2.16207	0.0426758	0.999018	-4.30448
LINC00313	-0.85036	-1.10545	-2.15977	0.0428752	0.999018	-4.48649
PLCXD2	0.432902	2.2398	2.15859	0.0429785	0.999018	-4.10534
SUN3	0.67906	-0.283454	2.15808	0.0430227	0.999018	-4.3803
CDH26	0.40535	1.0789	2.15789	0.04304	0.999018	-4.20156
PTCD1	-0.280241	2.03799	-2.15701	0.0431162	0.999018	-4.15697
PSORS1C3	1.27381	-1.12598	2.15689	0.043127	0.999018	-4.4295
CIDEA	0.545583	0.184484	2.15636	0.0431731	0.999018	-4.36287
AC010883.5	-1.18541	-2.30327	-2.15592	0.0432118	0.999018	-4.5292
GUSBP1	0.267944	1.7134	2.1553	0.043266	0.999018	-4.15899
IGFBP3	0.542723	2.80099	2.15488	0.0433029	0.999018	-4.0712
TMEM129	-0.208891	5.40545	-2.15365	0.0434115	0.999018	-3.81292
NA	1.13591	-2.80279	2.15302	0.0434667	0.999018	-4.5473
MCOLN2	-0.301584	1.17911	-2.15183	0.0435719	0.999018	-4.21927
PIK3C2G	-0.603232	-0.702207	-2.14999	0.0437343	0.999018	-4.36911
CDC42SE2	0.216117	5.2356	2.14974	0.043757	0.999018	-3.82913
RP11-964E11.3	-0.726634	-1.96347	-2.14954	0.0437745	0.999018	-4.50731
PPARA	0.261782	4.0143	2.14891	0.0438308	0.999018	-3.89085
IRX2	-0.14325	5.23065	-2.14829	0.0438853	0.999018	-3.82441
MT-ND4L	-0.246961	7.99286	-2.14813	0.0438999	0.999018	-3.79732
STXBP5-AS1	0.415855	0.181325	2.14629	0.0440634	0.999018	-4.32632
SNORA72	-1.46698	-2.68517	-2.14622	0.0440701	0.999018	-4.5504
FERMT3	0.512775	-1.0693	2.1427	0.0443849	0.999018	-4.46055
ATL1	0.331747	0.610778	2.14259	0.0443951	0.999018	-4.2782
KIF3A	0.305831	3.88892	2.13931	0.0446909	0.999018	-3.94879
RP11-158L12.4	0.456124	0.595332	2.13919	0.0447016	0.999018	-4.3239
LIF	-0.27607	3.81043	-2.1386	0.0447552	0.999018	-3.93432
FAM151B	-0.589594	-1.31657	-2.13766	0.0448403	0.999018	-4.49468
KRT6C	-0.451825	4.54974	-2.13642	0.0449527	0.999018	-3.88496
ACE	-0.82318	-2.30774	-2.13625	0.0449683	0.999018	-4.50638
POLRMT	-0.149715	5.9814	-2.13531	0.0450539	0.999018	-3.82208
MSRB1	-0.224665	3.68065	-2.13262	0.045299	0.999018	-3.96717
CHPT1	-0.248724	2.78709	-2.13195	0.0453606	0.999018	-4.08533
CARD17	0.631118	0.343724	2.1299	0.0455484	0.999018	-4.27892
ATP8B3	0.518109	1.2303	2.12989	0.045549	0.999018	-4.23354
ZGPAT	-0.205588	2.01086	-2.1294	0.0455945	0.999018	-4.13862
SPTY2D1-AS1	0.684784	-1.62968	2.12894	0.0456365	0.999018	-4.48792
LINC00910	0.415649	0.309011	2.12839	0.0456873	0.999018	-4.3216
LINC01619	0.925842	-2.25134	2.12713	0.0458039	0.999018	-4.51905
GSTM4	-0.320949	2.51221	-2.12703	0.0458129	0.999018	-4.10032
FZD2	0.354121	2.06392	2.1268	0.045834	0.999018	-4.15568
KATNAL1	0.215841	4.2127	2.12524	0.0459792	0.999018	-3.90542
RP4-635E18.6	-0.698504	-1.82231	-2.12392	0.0461016	0.999018	-4.51342
TNF	0.470845	0.806807	2.12314	0.0461737	0.999018	-4.25576
PDZD2	-0.285074	5.49844	-2.12233	0.0462492	0.999018	-3.83098
OVCH2	0.973999	-2.22508	2.12091	0.0463818	0.999018	-4.51929
WDR11	0.125882	6.41652	2.12035	0.0464339	0.999018	-3.83011
RIBC1	-0.561672	-1.05247	-2.11633	0.0468118	0.999018	-4.47372
C19orf48	-0.242642	6.49492	-2.11566	0.0468751	0.999018	-3.83431
RAB40B	0.295686	1.37503	2.11497	0.0469404	0.999018	-4.23901
FAM71F2	0.437949	-0.0162558	2.11336	0.0470926	0.999018	-4.35563
POLR3E	-0.136061	5.46662	-2.1129	0.047136	0.999018	-3.85334
MTND4P24	2.023	-3.85382	2.11248	0.0471763	0.999018	-4.56137
STYK1	0.171766	3.0576	2.11217	0.0472055	0.999018	-4.02147
IMPA2	-0.275711	3.77259	-2.11112	0.0473049	0.999018	-3.97726
MRPL12	-0.321011	2.72522	-2.10841	0.0475637	0.999018	-4.13094
YPEL2	0.343554	1.98928	2.10839	0.047566	0.999018	-4.14499
PQLC3	0.148088	3.35472	2.10608	0.0477872	0.999018	-4.01099
AC012363.4	-1.24962	-2.6691	-2.10552	0.0478407	0.999018	-4.51746
NA	1.40475	-2.88533	2.10546	0.0478468	0.999018	-4.54595
INSR	0.389245	0.930403	2.105	0.0478912	0.999018	-4.25844
ZMAT3	0.278175	3.61755	2.1046	0.0479292	0.999018	-4.0111
TNFRSF19	0.377425	1.84672	2.10298	0.0480854	0.999018	-4.17581
ELFN1	0.718177	-1.09917	2.10277	0.0481059	0.999018	-4.46232
MAP3K7	0.128796	5.85055	2.10276	0.0481069	0.999018	-3.85822
DKC1	-0.13703	6.85726	-2.1026	0.0481228	0.999018	-3.84614
B4GALT6	0.349045	2.98296	2.10143	0.0482356	0.999018	-4.06649
TEKT4P2	-0.598656	0.147018	-2.10076	0.0483009	0.999018	-4.36906
RPS17	-0.361658	2.06808	-2.0972	0.0486464	0.999018	-4.16068
CHCHD2P9	-0.576791	-0.0697219	-2.0961	0.0487545	0.999018	-4.44425
WDR43	-0.180615	6.59178	-2.096	0.0487638	0.999018	-3.85391
ZBTB2	-0.167987	4.93295	-2.09582	0.0487817	0.999018	-3.87864
SERBP1P5	-0.47188	0.944565	-2.0957	0.0487938	0.999018	-4.34171
PRDM10	0.231628	3.34136	2.09529	0.0488333	0.999018	-4.01552
PGLYRP3	-0.931509	-1.65741	-2.09518	0.0488438	0.999018	-4.48005
PHF13	0.142131	4.77532	2.09485	0.0488767	0.999018	-3.89494
PTCH1	0.334757	2.27161	2.09479	0.0488822	0.999018	-4.10505
NA	0.314105	0.0384383	2.09089	0.0492659	0.999018	-4.35401
HYAL3	0.257903	3.26748	2.08988	0.0493661	0.999018	-4.02284
C3orf62	0.175833	2.09993	2.08861	0.049492	0.999018	-4.11989
SLC16A5	-0.287495	3.52665	-2.08764	0.0495877	0.999018	-3.97719
ATAD3A	-0.202736	5.29778	-2.08635	0.0497165	0.999018	-3.89382
SLC41A2	0.221107	2.11861	2.08629	0.0497225	0.999018	-4.09754
PREPL	0.204434	4.67536	2.08454	0.0498969	0.999018	-3.92193

## Sheet: Supplemental Table 2c
Differentially expressed genes P<0.05 following ssuPAR overexpression
SYMBOL	logFC	AveExpr	t	P.Value	adj.P.Val	B
PLAUR	3.16274	9.53177	6.64609	1.63786e-06	0.0285265	1.32612
IFNB1	-1.82954	-0.226632	-4.61159	0.000161581	0.86138	-3.63559
MT-CO1	-0.431022	12.5572	-4.54779	0.000187698	0.86138	-0.879683
NA	-0.724788	0.0327915	-4.44491	0.000239073	0.86138	-3.71215
CDIPT-AS1	1.21424	-2.02439	4.43057	0.000247281	0.86138	-4.26737
HAAO	1.94813	-2.2909	4.23931	0.000388077	0.999907	-4.34838
LIME1	0.714491	0.368511	4.16715	0.000460076	0.999907	-3.57261
FMO5	-1.02234	-1.18914	-3.97084	0.000730953	0.999907	-4.14521
ANKRD35	-1.04306	-0.380639	-3.94224	0.000781926	0.999907	-4.04704
MRPL38	0.514794	0.581746	3.90216	0.000859347	0.999907	-3.56163
AGR2	0.904377	3.76147	3.79513	0.00110552	0.999907	-2.56436
NPM2	0.632806	-0.328472	3.79296	0.00111119	0.999907	-3.90151
JMJD7	0.944417	-1.44795	3.78524	0.00113152	0.999907	-4.14993
USP51	-0.845225	-0.845928	-3.76942	0.0011744	0.999907	-4.10875
KBTBD8	-0.468854	2.08525	-3.7093	0.0013525	0.999907	-3.12673
TRABD2B	1.03764	-1.41823	3.64972	0.00155535	0.999907	-4.18563
DNAJC27-AS1	1.4318	-2.32378	3.64678	0.00156608	0.999907	-4.38042
RP11-114B7.6	1.4924	-2.84907	3.60325	0.00173417	0.999907	-4.38214
MIR25	2.35672	-2.65908	3.5972	0.00175888	0.999907	-4.47939
DRP2	0.8117	-1.44888	3.58975	0.00178979	0.999907	-4.14837
MT-CO3	-0.478671	10.4317	-3.58524	0.00180878	0.999907	-1.98421
NA	0.488451	1.00336	3.5738	0.00185782	0.999907	-3.55075
ZNF17	-0.38232	1.59079	-3.56653	0.00188968	0.999907	-3.31847
TLE2	0.849253	-1.31396	3.55456	0.00194325	0.999907	-4.19649
RP11-661A12.12	1.37982	-2.57238	3.54641	0.00198062	0.999907	-4.37845
RP11-43N16.4	0.631036	-0.0271638	3.52786	0.00206829	0.999907	-3.80188
NDUFV2-AS1	0.634534	-0.910537	3.50966	0.00215804	0.999907	-4.13206
AL136419.6	0.919868	-1.81071	3.49645	0.00222555	0.999907	-4.27313
ZNF586	-0.352999	2.59544	-3.48828	0.00226835	0.999907	-3.09068
CT62	1.49937	-2.76123	3.48753	0.00227231	0.999907	-4.40384
RP11-359K18.4	0.900577	-0.900052	3.44869	0.0024874	0.999907	-4.09024
AC010894.3	0.778815	-1.37476	3.40446	0.00275679	0.999907	-4.2473
LRRIQ1	-0.662337	-0.31586	-3.39586	0.00281237	0.999907	-4.07533
MT-CYB	-0.344844	10.0504	-3.34031	0.00319892	0.999907	-2.2893
CTC-523E23.11	1.069	-2.01283	3.33408	0.00324536	0.999907	-4.37564
SCGB1B2P	1.21815	-2.59068	3.30297	0.00348745	0.999907	-4.39602
ZNF225	-0.302609	1.8273	-3.29576	0.00354608	0.999907	-3.42215
RP11-334L9.1	1.74659	-0.789595	3.27904	0.0036856	0.999907	-4.28743
IGFBP7-AS1	1.73941	-2.54306	3.27591	0.00371231	0.999907	-4.41444
P4HA3	0.618441	0.395107	3.27425	0.00372656	0.999907	-3.83282
RP13-270P17.3	0.791551	-1.13346	3.27079	0.00375642	0.999907	-4.27466
AC074212.6	1.16926	-1.85772	3.2632	0.00382276	0.999907	-4.33699
BRICD5	0.441187	1.00345	3.25073	0.00393422	0.999907	-3.73345
SLC25A18	-1.43226	-2.51672	-3.23962	0.0040362	0.999907	-4.36387
SOCS5P4	1.30793	-2.61112	3.2349	0.0040803	0.999907	-4.42152
TMEM240	1.39433	-1.76751	3.23104	0.00411667	0.999907	-4.3645
SHC4	0.786842	-0.82067	3.22541	0.00417034	0.999907	-4.17653
FZD9	0.854657	-1.99747	3.21966	0.00422584	0.999907	-4.3352
PDIA4	0.199641	9.04544	3.21382	0.00428303	0.999907	-2.44293
RGAG1	-1.15266	-1.92736	-3.21016	0.0043192	0.999907	-4.37283
RP11-406A9.2	1.15898	-1.82716	3.20975	0.0043233	0.999907	-4.36214
CHRM3	0.840977	-1.21098	3.19756	0.00444606	0.999907	-4.18065
KIAA1456	1.29185	-1.97066	3.19179	0.00450538	0.999907	-4.38807
RP11-315D16.2	0.592911	-0.154303	3.18594	0.00456628	0.999907	-3.91354
RBP7	1.00183	-1.48937	3.1637	0.00480511	0.999907	-4.29121
CTD-2666L21.1	-1.00437	-2.05077	-3.15224	0.004933	0.999907	-4.38415
CYP4F2	1.44194	-2.93043	3.14834	0.00497719	0.999907	-4.47395
CTD-3092A11.1	0.566684	-0.259902	3.14456	0.00502043	0.999907	-4.04345
NA	1.29205	-2.14575	3.12779	0.00521679	0.999907	-4.39238
LRRC69	0.598141	-1.29211	3.12486	0.00525188	0.999907	-4.24445
CIRBP-AS1	1.3628	-2.26652	3.11388	0.00538527	0.999907	-4.45285
RP11-434H6.7	2.37169	-2.75028	3.10761	0.00546291	0.999907	-4.50863
NA	0.74192	-1.60635	3.10056	0.00555155	0.999907	-4.31836
FRMD3	-1.09095	-1.32597	-3.09248	0.0056547	0.999907	-4.26111
PMP22	-0.905737	-1.34676	-3.08911	0.00569835	0.999907	-4.30116
EGFL8	0.74465	-0.967297	3.08323	0.00577521	0.999907	-4.25693
RBPMS-AS1	-0.968115	-1.48222	-3.08119	0.0058022	0.999907	-4.36389
RPL24P2	1.08866	-0.490668	3.07876	0.00583439	0.999907	-4.27948
NA	1.20088	-2.25426	3.06422	0.00603075	0.999907	-4.40565
LINC00852	0.63843	-0.919333	3.05197	0.00620113	0.999907	-4.1992
RP11-374M1.2	0.606543	-0.343887	3.0468	0.00627449	0.999907	-4.06749
CD70	0.973441	-1.51168	3.03406	0.00645866	0.999907	-4.299
IFNL1	-1.03626	0.320356	-3.0331	0.00647273	0.999907	-3.71216
PLAC8L1	0.79429	-1.64458	3.02166	0.00664296	0.999907	-4.33428
H19	-1.12195	-1.87241	-3.01964	0.00667351	0.999907	-4.41058
CTD-2306A12.1	1.11147	-2.2538	3.00472	0.00690303	0.999907	-4.4223
SNORA2	1.29572	-2.42856	2.98588	0.00720375	0.999907	-4.4539
AC005076.5	1.26209	-2.46094	2.98342	0.00724386	0.999907	-4.43937
FTCDNL1	0.810249	-1.74704	2.97938	0.0073104	0.999907	-4.39307
NA	0.577395	0.728294	2.97893	0.0073177	0.999907	-3.87818
MT-ATP6	-0.343921	10.0774	-2.97796	0.00733388	0.999907	-2.74511
CLIC4P1	-1.03419	-2.13214	-2.97578	0.00737001	0.999907	-4.40497
TRIP4	-0.191506	4.89281	-2.973	0.00741645	0.999907	-2.90581
XPA	-0.297593	2.52367	-2.96543	0.00754442	0.999907	-3.42917
MT-ND6	-0.529804	6.12301	-2.96279	0.00758942	0.999907	-2.81196
DLL4	1.39721	-2.48193	2.94685	0.00786724	0.999907	-4.41741
AC005534.8	-1.05994	-1.9794	-2.93387	0.00810084	0.999907	-4.36556
ST3GAL4-AS1	0.305204	1.50939	2.91941	0.00836874	0.999907	-3.68061
ZNF599	0.346127	1.24151	2.91788	0.00839742	0.999907	-3.78566
ZNF253	-0.294725	1.54837	-2.91699	0.00841425	0.999907	-3.699
DERL3	0.745374	-0.641241	2.91544	0.00844373	0.999907	-4.27344
LPAR6	-0.289609	3.63368	-2.90509	0.00864231	0.999907	-3.12997
ZNF221	-0.396152	0.632746	-2.90203	0.00870189	0.999907	-3.89161
DUSP2	-0.700358	-0.0040466	-2.90079	0.00872621	0.999907	-4.0902
NA	1.0328	-2.35477	2.89751	0.00879073	0.999907	-4.42855
RP5-1148A21.3	0.539119	0.0928611	2.89472	0.00884591	0.999907	-4.14288
NA	1.41643	-2.80279	2.89372	0.00886577	0.999907	-4.49261
MT-RNR2	-0.377392	12.5531	-2.88732	0.00899383	0.999907	-2.88556
RP11-324I22.4	-0.528053	-0.755779	-2.88668	0.00900679	0.999907	-4.27338
RP11-585P4.5	-0.862177	-1.00159	-2.88304	0.00908069	0.999907	-4.34906
CCR3	0.553193	-0.642478	2.88138	0.00911446	0.999907	-4.07792
MT-TQ	-0.636876	1.00153	-2.86922	0.00936618	0.999907	-3.9153
CDK3	1.51976	-2.60141	2.85988	0.00956384	0.999907	-4.46002
CTD-2083E4.5	1.89148	-2.92291	2.8495	0.00978824	0.999907	-4.50227
SNHG9	0.689396	-0.848764	2.84669	0.00984999	0.999907	-4.30114
RP3-337H4.9	0.787024	-1.81697	2.84459	0.00989637	0.999907	-4.37955
DLEU1	0.537281	-0.635801	2.84382	0.00991341	0.999907	-4.27575
SERF1B	-1.05723	-2.16034	-2.84105	0.00997488	0.999907	-4.42949
MIR4453	-0.659531	-0.0867059	-2.84035	0.00999047	0.999907	-4.17148
FOLH1	1.70945	-2.8105	2.84013	0.00999534	0.999907	-4.50691
RP11-417L19.5	1.16977	-2.65315	2.83883	0.0100245	0.999907	-4.4243
GTF2IP7	0.714259	-1.39209	2.83355	0.0101431	0.999907	-4.32106
MT-TT	-0.883989	0.235737	-2.82841	0.0102601	0.999907	-4.10601
HIST4H4	-0.481632	-0.401316	-2.82422	0.0103564	0.999907	-4.19322
RP11-635N19.3	0.91844	-1.07626	2.81497	0.010572	0.999907	-4.27966
GPR143	-0.811724	-1.05466	-2.81492	0.0105731	0.999907	-4.32748
ANKRD7	1.03626	-2.01044	2.80657	0.0107714	0.999907	-4.42343
STK24-AS1	-0.849138	-1.92564	-2.80385	0.0108368	0.999907	-4.4094
NA	-0.38174	0.843815	-2.80251	0.0108693	0.999907	-3.94382
RALGDS	0.377638	1.83231	2.79779	0.0109839	0.999907	-3.73487
MT-ND4	-0.311656	11.3858	-2.78995	0.0111767	0.999907	-2.98977
CTD-2020K17.4	0.489346	-0.557037	2.78825	0.011219	0.999907	-4.19429
LINC01140	0.813153	-1.62861	2.78762	0.0112347	0.999907	-4.35675
ATP8A1	-0.871196	-1.54165	-2.78564	0.0112843	0.999907	-4.38239
ZNF692	0.278669	4.4971	2.78041	0.0114162	0.999907	-3.1674
FAM166B	-1.03105	-1.6499	-2.77137	0.0116471	0.999907	-4.39775
LRRC37A	-0.575272	-0.629079	-2.76967	0.0116912	0.999907	-4.1919
PWP2	0.555798	0.487096	2.76788	0.0117375	0.999907	-4.11571
SPACA9	0.292424	2.21744	2.75658	0.012035	0.999907	-3.67878
CCDC58	-0.252629	3.615	-2.75513	0.0120736	0.999907	-3.39323
RND2	0.588776	-1.63963	2.75438	0.0120938	0.999907	-4.34402
NA	0.817215	-1.99884	2.75172	0.0121653	0.999907	-4.43926
C19orf71	0.977102	-1.34373	2.73422	0.0126449	0.999907	-4.37143
ZNF613	-0.270254	2.69477	-2.72723	0.0128415	0.999907	-3.54094
CTD-2325M2.1	0.973935	-2.38886	2.72344	0.0129493	0.999907	-4.4709
EMC3-AS1	-0.308071	1.29791	-2.72096	0.0130203	0.999907	-3.88218
MIR155HG	-0.866727	-1.79441	-2.71756	0.0131181	0.999907	-4.40884
PGLYRP3	-1.10306	-1.65741	-2.71459	0.0132042	0.999907	-4.35539
KIAA1958	0.268894	1.66459	2.71437	0.0132106	0.999907	-3.81445
CCDC102B	-0.607589	-1.19236	-2.71001	0.0133382	0.999907	-4.33009
SDHAP3	0.464218	0.690331	2.70846	0.0133839	0.999907	-3.96387
RP11-225B17.2	-0.889545	-1.08074	-2.70582	0.0134617	0.999907	-4.36666
SAPCD1-AS1	0.621913	-1.29156	2.70537	0.013475	0.999907	-4.33516
AL592183.1	-0.371272	0.611025	-2.70305	0.0135441	0.999907	-4.0363
MT-ND2	-0.327669	10.2169	-2.70158	0.0135878	0.999907	-3.09112
LINC00324	1.05178	-1.86906	2.70106	0.0136035	0.999907	-4.41967
KATNAL2	0.722351	-1.19197	2.69437	0.0138051	0.999907	-4.3189
CD6	1.29363	-3.07359	2.69253	0.0138609	0.999907	-4.47647
UBE2V1P2	1.28015	-2.14295	2.68787	0.0140035	0.999907	-4.44159
BTBD16	0.767936	-1.83605	2.68659	0.014043	0.999907	-4.39812
ASGR1	0.865891	-2.01601	2.68501	0.0140918	0.999907	-4.41439
MPHOSPH10	-0.214434	4.77858	-2.6837	0.0141325	0.999907	-3.2466
DDX28	-0.242807	3.73411	-2.67846	0.014296	0.999907	-3.39715
POU5F1	0.467269	0.237701	2.67581	0.0143794	0.999907	-4.07931
ACTG1P20	1.83971	-2.45775	2.67417	0.0144309	0.999907	-4.47829
EP400NL	0.238457	2.76173	2.67402	0.0144359	0.999907	-3.60435
PPM1D	-0.210407	2.77846	-2.67128	0.0145227	0.999907	-3.57674
SNORD83A	-0.9334	-1.80658	-2.6705	0.0145478	0.999907	-4.41882
GUCY1B3	-0.585931	-1.09348	-2.67017	0.0145583	0.999907	-4.33355
STAG3L3	-0.37498	0.397058	-2.66683	0.0146652	0.999907	-4.10972
GAS6-AS2	0.602559	-0.325498	2.66267	0.0147994	0.999907	-4.21849
SPRY1	-0.324048	2.06965	-2.66065	0.0148649	0.999907	-3.74139
RP11-303E16.8	0.580258	-1.62667	2.65263	0.015128	0.999907	-4.36969
RHCE	0.6332	-1.73507	2.64407	0.015414	0.999907	-4.37649
DNTTIP2	-0.168879	6.39051	-2.64306	0.0154478	0.999907	-3.18132
CTD-2337A12.1	0.883758	-2.27848	2.64166	0.0154953	0.999907	-4.43423
RP11-815N9.2	-1.27723	-2.26699	-2.64148	0.0155015	0.999907	-4.46825
RP11-341G23.4	-0.746147	-0.929089	-2.64019	0.0155453	0.999907	-4.36487
RPAP2	-0.175425	4.42329	-2.6359	0.0156914	0.999907	-3.31911
NSFP1	0.734416	-1.60082	2.63354	0.0157725	0.999907	-4.38094
RP11-11M20.4	0.988719	-2.25874	2.63035	0.0158827	0.999907	-4.4628
LDHD	0.504302	-0.310285	2.62929	0.0159192	0.999907	-4.22655
CRELD2	0.255851	5.60737	2.62899	0.0159297	0.999907	-3.23102
CTC-523E23.3	-0.680242	-1.21667	-2.62817	0.0159583	0.999907	-4.35907
AC068057.1	1.34929	-3.23847	2.62757	0.0159791	0.999907	-4.51302
PRR22	0.402996	0.10354	2.62656	0.0160144	0.999907	-4.15564
DNAAF2	-0.247371	3.58075	-2.62062	0.0162231	0.999907	-3.4502
GABARAP	0.436654	0.663788	2.62022	0.0162374	0.999907	-4.08124
LCK	0.642121	-0.78211	2.61945	0.0162644	0.999907	-4.32679
TRPT1	0.199974	3.78317	2.61732	0.0163403	0.999907	-3.45297
MT-ND5	-0.30089	10.496	-2.61328	0.0164844	0.999907	-3.20093
RP11-351C21.2	-0.963042	-1.88553	-2.60587	0.0167525	0.999907	-4.44152
SUPT4H1	0.702874	-0.948409	2.60491	0.0167873	0.999907	-4.32937
NA	1.36307	-2.66825	2.59955	0.0169841	0.999907	-4.46672
RPL26P30	-1.58514	-2.35051	-2.59642	0.0171003	0.999907	-4.49677
HSPE1P5	1.34087	-2.47232	2.59471	0.0171638	0.999907	-4.47974
EFCAB5	-0.653921	-1.20354	-2.59347	0.01721	0.999907	-4.3441
RP11-126K1.2	0.672679	-1.35923	2.59112	0.0172981	0.999907	-4.38673
TTLL3	0.3299	2.90561	2.58758	0.0174315	0.999907	-3.59139
LVRN	0.609513	-1.46942	2.58416	0.0175613	0.999907	-4.33909
CTC-471J1.2	-0.675961	-0.61809	-2.58223	0.017635	0.999907	-4.29958
ELAC1	-0.237444	2.01419	-2.57975	0.0177299	0.999907	-3.84215
MIPEPP3	0.821211	-1.99282	2.57173	0.0180409	0.999907	-4.45179
IFNL3	-1.013	-1.08619	-2.57071	0.0180809	0.999907	-4.19746
RUNX2	0.316265	2.9882	2.57002	0.0181079	0.999907	-3.55849
AC005562.1	0.502147	-0.344772	2.5687	0.0181595	0.999907	-4.20493
ATP10B	-0.802961	-0.10538	-2.56764	0.0182012	0.999907	-4.09732
NLGN4X	1.3437	-2.8822	2.56718	0.0182193	0.999907	-4.46374
RP11-367N14.2	0.623319	-1.145	2.5608	0.0184726	0.999907	-4.38141
RPEL1	1.36491	-2.0933	2.5585	0.0185649	0.999907	-4.45583
FGFBP3	-0.592585	-1.37554	-2.55827	0.0185739	0.999907	-4.40799
KIF13B	0.211289	4.48965	2.55403	0.0187449	0.999907	-3.37763
CTD-3128G10.6	0.679356	-0.989557	2.55255	0.0188049	0.999907	-4.323
SPATA25	0.734815	-1.89199	2.54677	0.019041	0.999907	-4.40461
MST1L	0.649366	-0.842588	2.54289	0.0192011	0.999907	-4.29639
STRC	1.39424	-2.86562	2.54097	0.0192808	0.999907	-4.46179
RP11-333E13.4	1.3911	-2.55657	2.53468	0.0195443	0.999907	-4.48136
ROBO2	0.838443	-1.81858	2.53181	0.0196654	0.999907	-4.42171
VEPH1	-1.24885	-0.868554	-2.52864	0.0198002	0.999907	-4.41864
ZNF345	-0.415003	0.160664	-2.52848	0.0198071	0.999907	-4.19519
FAM89B	0.508421	-0.284391	2.52498	0.0199567	0.999907	-4.25455
SNX15	0.58359	-0.636431	2.52242	0.0200669	0.999907	-4.30665
RP11-566K11.7	0.892346	-1.92744	2.52117	0.020121	0.999907	-4.40406
MT-ND1	-0.364448	10.3681	-2.52062	0.0201448	0.999907	-3.31277
RPL35P2	1.18366	-1.73148	2.52051	0.0201497	0.999907	-4.43647
LGALS9C	0.9646	-0.333986	2.51873	0.0202271	0.999907	-4.20398
RP11-647K16.1	0.982262	-2.40146	2.51722	0.0202926	0.999907	-4.46073
NXNL2	1.34245	-2.51198	2.51715	0.0202956	0.999907	-4.48088
TEX14	1.06043	-2.63366	2.51414	0.0204275	0.999907	-4.48996
DMBT1	0.831497	-2.02136	2.51363	0.02045	0.999907	-4.42221
RP11-253E3.1	2.24656	-2.81888	2.51327	0.0204659	0.999907	-4.518
TRAPPC5	0.417685	-0.539783	2.51277	0.0204877	0.999907	-4.271
NA	1.5652	-2.88533	2.51137	0.0205494	0.999907	-4.51056
MT-TP	-0.667313	1.36053	-2.51007	0.0206067	0.999907	-4.00587
STX1A	0.342591	3.95925	2.50644	0.0207683	0.999907	-3.4821
SNCB	0.993931	-2.50458	2.50534	0.0208174	0.999907	-4.4872
RP11-182J1.18	-0.703004	-1.72993	-2.50119	0.0210035	0.999907	-4.41931
ATG16L2	0.307619	4.16034	2.50018	0.021049	0.999907	-3.50577
RP1-151F17.1	1.09385	-2.65518	2.49954	0.0210779	0.999907	-4.47896
HIST1H2BO	-1.21556	-2.01626	-2.49858	0.0211214	0.999907	-4.48029
RP11-680F8.3	-0.707845	-1.1928	-2.49822	0.0211376	0.999907	-4.39863
RUNDC3A	0.50526	-0.492948	2.49593	0.0212419	0.999907	-4.2563
MT-ND4L	-0.257118	7.99286	-2.49448	0.0213079	0.999907	-3.33812
TEX21P	-0.821969	-1.88515	-2.49446	0.021309	0.999907	-4.44245
SHC2	0.70527	-1.8011	2.49226	0.0214096	0.999907	-4.38171
PSMD9	0.276126	2.22155	2.48708	0.0216483	0.999907	-3.86937
BAG1	-0.232235	5.70905	-2.48401	0.0217911	0.999907	-3.39237
ZNF891	-0.370749	0.698721	-2.48291	0.0218422	0.999907	-4.12259
RP11-61L23.2	-0.986974	-2.18949	-2.48129	0.0219183	0.999907	-4.45877
MYO7A	1.10362	-1.88725	2.48023	0.0219679	0.999907	-4.41465
RP11-609D21.3	1.28334	-2.34837	2.47919	0.0220167	0.999907	-4.43484
DEPDC4	0.406793	0.209733	2.47697	0.0221217	0.999907	-4.14413
HLA-U	0.96936	-1.91517	2.47583	0.0221757	0.999907	-4.41341
TUBB3	0.59202	-0.859013	2.47057	0.0224263	0.999907	-4.34177
CYP4F3	0.789976	-1.44461	2.46946	0.0224793	0.999907	-4.36022
UCKL1	0.178732	4.75508	2.46789	0.0225551	0.999907	-3.46386
SP140L	-0.214293	4.47993	-2.4664	0.0226269	0.999907	-3.47159
RP11-819C21.1	-0.503289	-0.600949	-2.46597	0.0226477	0.999907	-4.28528
RP11-87F15.2	0.89343	-1.79528	2.46498	0.0226956	0.999907	-4.43672
RP11-284M14.1	-0.586772	-0.982931	-2.46467	0.0227108	0.999907	-4.31367
RP11-423H2.3	0.851592	-2.04143	2.45959	0.0229582	0.999907	-4.48322
AC005682.5	-0.284241	2.09854	-2.45712	0.0230795	0.999907	-3.90503
SNORA5C	-0.642727	-1.47066	-2.45309	0.0232782	0.999907	-4.41684
CTD-2026D20.3	-0.316932	0.767814	-2.45217	0.0233243	0.999907	-4.10513
CTD-2017D11.1	-0.52527	-0.0393581	-2.45167	0.0233488	0.999907	-4.26278
ARMC12	0.615466	-1.49615	2.45149	0.0233581	0.999907	-4.39004
FLJ16779	1.88606	-2.65554	2.4483	0.0235173	0.999907	-4.50838
PADI2	-1.61203	-2.67627	-2.44641	0.0236118	0.999907	-4.53025
NA	0.672625	-2.07122	2.44626	0.0236198	0.999907	-4.45046
FAM21EP	0.875784	-1.90619	2.44004	0.0239344	0.999907	-4.46278
NES	-1.1315	-2.1998	-2.43936	0.0239691	0.999907	-4.49895
PVRL3-AS1	0.772914	-1.37498	2.43799	0.0240387	0.999907	-4.41154
PLPP3	0.369322	1.67357	2.43624	0.0241286	0.999907	-3.91322
METTL18	-0.269668	2.34347	-2.43339	0.0242752	0.999907	-3.83922
MINCR	0.65396	-0.847477	2.43247	0.0243227	0.999907	-4.35083
RP11-770J1.3	0.659813	-1.81319	2.42671	0.0246219	0.999907	-4.42735
PTRH2	-0.196273	4.00779	-2.42532	0.0246945	0.999907	-3.60418
FN3K	0.38051	1.04406	2.42463	0.0247307	0.999907	-4.06888
NA	1.28407	-2.42435	2.41952	0.0250003	0.999907	-4.48511
SLC35D2	0.231337	2.60271	2.4192	0.025017	0.999907	-3.80401
LINC00894	-0.297969	0.679273	-2.4185	0.0250544	0.999907	-4.08637
MT-CO2	-0.288505	11.4486	-2.41772	0.0250958	0.999907	-3.43901
RP11-276H7.3	1.11148	-2.25592	2.41671	0.0251493	0.999907	-4.49426
SPTBN4	0.680005	-1.28008	2.41408	0.0252902	0.999907	-4.39962
HSPA5	0.302563	10.7461	2.40998	0.0255106	0.999907	-3.44387
SCNN1D	0.502531	-0.290742	2.40869	0.0255807	0.999907	-4.24731
ADNP-AS1	-0.45994	-1.164	-2.40518	0.0257713	0.999907	-4.37971
RP11-404O13.1	0.429287	0.163679	2.40277	0.025903	0.999907	-4.19587
CTA-246H3.11	-0.760439	-1.89089	-2.40121	0.0259884	0.999907	-4.44186
AC016700.5	-0.869049	-2.27827	-2.4009	0.0260053	0.999907	-4.48312
FZD10-AS1	0.545924	-0.263152	2.40016	0.0260463	0.999907	-4.26747
RGS11	1.2853	-2.75789	2.39955	0.0260801	0.999907	-4.50611
KLC1	0.199081	5.00287	2.39919	0.0260996	0.999907	-3.52314
HYPK	0.571137	0.30809	2.39884	0.0261189	0.999907	-4.14834
RP11-61N20.3	-0.963284	-2.15692	-2.39854	0.0261357	0.999907	-4.49754
PLXND1	0.366027	0.943871	2.39683	0.0262301	0.999907	-4.09308
TMEM132B	0.868184	-1.89135	2.3964	0.026254	0.999907	-4.42013
LINC01094	-0.699256	-1.21305	-2.39612	0.0262699	0.999907	-4.419
PLCG1-AS1	1.1667	-2.59348	2.39552	0.026303	0.999907	-4.48326
HPDL	-0.65843	-1.05251	-2.39456	0.0263562	0.999907	-4.37803
UTP14A	-0.159665	5.35662	-2.39407	0.0263839	0.999907	-3.50703
RP11-372K14.2	0.87543	-2.04683	2.39366	0.0264066	0.999907	-4.43649
TREM1	0.837162	-1.84578	2.39104	0.0265532	0.999907	-4.42702
ST7L	-0.20695	3.50594	-2.3906	0.0265776	0.999907	-3.67143
GPATCH4	-0.180909	5.91859	-2.38799	0.0267245	0.999907	-3.49143
ABHD16A	0.657394	-0.833626	2.38641	0.026814	0.999907	-4.30644
NUP54	-0.15558	5.47475	-2.38513	0.026886	0.999907	-3.51306
NPDC1	0.193324	5.31162	2.38421	0.0269387	0.999907	-3.52213
LTBP4	0.210857	7.29578	2.3814	0.0270986	0.999907	-3.47519
CARD6	-0.15176	5.11207	-2.38138	0.0270996	0.999907	-3.51929
LINC01152	0.514834	-0.9684	2.38108	0.0271169	0.999907	-4.33417
ASPRV1	-0.974811	-2.06936	-2.37967	0.0271976	0.999907	-4.46148
CES4A	0.311171	0.93406	2.37688	0.0273579	0.999907	-4.10254
RP11-346C20.3	0.919756	-2.02974	2.37645	0.0273827	0.999907	-4.46294
CTD-2047H16.3	1.02938	-2.19662	2.37524	0.0274524	0.999907	-4.45699
BBOX1-AS1	0.600188	-1.84205	2.3691	0.0278099	0.999907	-4.42731
CTC-338M12.4	0.28458	1.56915	2.3677	0.027892	0.999907	-3.9821
RP5-1142A6.10	0.409491	-0.385674	2.36709	0.0279277	0.999907	-4.28303
FOLR1	-0.626813	-1.27479	-2.3668	0.0279446	0.999907	-4.3944
DQX1	0.339892	2.18392	2.36657	0.0279581	0.999907	-3.94965
PLAC8	-0.592905	0.418236	-2.36624	0.0279773	0.999907	-4.18666
TMEM88	0.766962	-1.0198	2.36551	0.0280205	0.999907	-4.36206
IFNL2	-0.946966	-0.660713	-2.36542	0.0280258	0.999907	-4.20447
HSD52	0.870911	-2.10197	2.36397	0.0281113	0.999907	-4.44731
FCHO1	0.190279	2.45264	2.36303	0.0281671	0.999907	-3.87523
SOX30	0.775229	-1.99577	2.361	0.0282877	0.999907	-4.45528
UBQLN4P1	0.607982	-1.03731	2.36051	0.0283165	0.999907	-4.37206
FUT6	-2.37222	-3.25396	-2.35859	0.0284311	0.999907	-4.53938
ZNF669	-0.180855	2.41563	-2.35797	0.0284683	0.999907	-3.9
ZNF544	-0.176515	4.43725	-2.35447	0.028678	0.999907	-3.61312
RP11-1029M24.1	2.45238	-4.24797	2.35354	0.0287343	0.999907	-4.54548
LOXL1-AS1	0.268776	1.51516	2.35131	0.0288693	0.999907	-4.04214
RP11-356J5.12	0.277235	1.48106	2.35058	0.0289132	0.999907	-4.04075
AC011738.4	1.09181	-2.027	2.34995	0.0289518	0.999907	-4.4848
RP11-386G11.10	0.980153	-0.722296	2.34965	0.0289698	0.999907	-4.42204
OTUD3	0.283208	3.1028	2.34799	0.0290705	0.999907	-3.75886
TMEM61	0.323765	0.554439	2.34779	0.0290827	0.999907	-4.13185
RP1-92O14.3	0.415191	-0.198907	2.34752	0.0290992	0.999907	-4.28213
CTNNBL1	-0.204296	6.01575	-2.3462	0.02918	0.999907	-3.53689
EEF1DP2	0.816301	-0.959855	2.34465	0.0292751	0.999907	-4.38072
RP11-611L7.2	-1.11379	-2.64165	-2.3432	0.0293643	0.999907	-4.50352
ZNF814	-0.270679	1.86143	-2.34128	0.0294825	0.999907	-3.98543
PSTPIP1	0.476943	0.0375502	2.34099	0.0295007	0.999907	-4.24619
SPPL2B	0.187905	4.23416	2.34007	0.0295573	0.999907	-3.64128
RP11-286N22.8	-0.95091	-2.00244	-2.33935	0.0296019	0.999907	-4.45839
HCG4P7	-0.360565	0.00743341	-2.3388	0.0296358	0.999907	-4.21694
S100A13	0.231193	3.10249	2.33636	0.0297876	0.999907	-3.82517
BAHD1	0.141333	4.88835	2.33544	0.0298453	0.999907	-3.59511
FAM228A	1.90872	-2.83712	2.33514	0.0298639	0.999907	-4.48052
SPRR1A	-0.512153	1.43153	-2.3317	0.03008	0.999907	-4.08922
RP11-222K16.2	1.53366	-2.97576	2.32937	0.0302264	0.999907	-4.53758
RP11-175P13.3	0.561731	-1.13719	2.32811	0.0303066	0.999907	-4.37866
LINC00926	-0.785484	-1.54427	-2.32695	0.0303799	0.999907	-4.4129
TARID	-0.752582	-2.03299	-2.32452	0.0305346	0.999907	-4.44783
ZNF649	-0.249755	2.79847	-2.32411	0.0305606	0.999907	-3.83929
RP11-686D22.8	0.49699	-0.61291	2.3239	0.0305745	0.999907	-4.29965
BTF3P5	1.60464	-3.04374	2.31878	0.030903	0.999907	-4.52367
NKX2-1	0.554002	-0.582636	2.31756	0.0309817	0.999907	-4.31745
IL12RB1	0.525662	-1.3348	2.31591	0.0310884	0.999907	-4.33456
LINC01582	1.53995	-3.17225	2.31587	0.0310913	0.999907	-4.52704
PAXIP1-AS1	0.390132	0.664864	2.31534	0.0311257	0.999907	-4.20015
RP11-89H19.2	0.634903	-1.6317	2.31088	0.0314166	0.999907	-4.42441
RTEL1	-0.687143	-0.923666	-2.31021	0.0314601	0.999907	-4.37439
VGLL1	-1.5037	-2.50098	-2.30815	0.0315957	0.999907	-4.51164
RP11-927P21.4	0.39678	0.250704	2.30579	0.0317512	0.999907	-4.21595
HIST1H2BF	0.988792	-2.31429	2.30579	0.0317513	0.999907	-4.49793
RP4-635E18.6	-0.669601	-1.82231	-2.30573	0.0317554	0.999907	-4.46659
TRPC4	-1.2791	-2.03673	-2.3056	0.0317636	0.999907	-4.43612
PCDHGC5	0.716492	0.0749549	2.30552	0.0317695	0.999907	-4.22053
RP11-74C1.4	0.857204	-2.50694	2.3048	0.0318171	0.999907	-4.49242
LINC00910	0.422296	0.309011	2.30469	0.0318243	0.999907	-4.22055
MYL12BP1	1.18387	-1.56129	2.30431	0.0318495	0.999907	-4.46928
CTD-2033A16.3	0.779309	-1.82545	2.30085	0.0320793	0.999907	-4.4447
WASH3P	0.272029	2.09359	2.3002	0.0321227	0.999907	-3.95262
CES3	0.47834	0.308409	2.3002	0.0321232	0.999907	-4.17234
QPRT	0.880901	-1.32615	2.29281	0.0326202	0.999907	-4.46706
SLC11A1	1.10295	-2.2448	2.29272	0.0326267	0.999907	-4.51452
AC114271.2	0.285834	1.33143	2.2925	0.0326416	0.999907	-4.09491
SLC35E2	0.45139	0.128923	2.29069	0.0327643	0.999907	-4.21346
SLC23A3	0.780417	-2.13797	2.28971	0.0328312	0.999907	-4.47581
RP11-70L8.5	-0.917175	-2.29969	-2.28591	0.0330915	0.999907	-4.50531
CARMIL2	0.832681	-1.95716	2.28381	0.0332363	0.999907	-4.47476
AP001372.2	0.324025	1.00918	2.2829	0.0332991	0.999907	-4.13085
CYFIP2	0.504426	-0.340567	2.27605	0.0337753	0.999907	-4.37622
RP11-488C13.1	0.946149	-1.58339	2.27571	0.0337994	0.999907	-4.45525
ST13P5	1.09016	-1.72724	2.27543	0.0338185	0.999907	-4.48116
PPM1N	0.43389	-0.368126	2.27367	0.0339425	0.999907	-4.31576
SAA2	-0.434808	1.68141	-2.2729	0.0339961	0.999907	-4.00721
SLC22A31	0.768839	-2.16056	2.2718	0.0340737	0.999907	-4.48805
ROM1	-0.361875	0.330034	-2.2697	0.0342222	0.999907	-4.25489
CAP1P2	0.897123	-0.971504	2.26922	0.0342563	0.999907	-4.42425
SKIDA1	-0.384393	-0.0686144	-2.26846	0.0343103	0.999907	-4.24695
NA	-0.48426	-1.01586	-2.26807	0.034338	0.999907	-4.38688
ATP5S	-0.225263	2.56765	-2.26768	0.0343661	0.999907	-3.93808
DNAH6	0.762295	-1.73908	2.26496	0.0345602	0.999907	-4.43682
ST20	0.472263	-0.532287	2.26212	0.0347633	0.999907	-4.31992
POPDC2	0.512469	-0.990756	2.26097	0.0348462	0.999907	-4.36607
C9orf43	-0.550512	-1.0737	-2.25989	0.0349239	0.999907	-4.42816
UPF3AP2	-1.13457	-1.67066	-2.25963	0.0349428	0.999907	-4.48582
ZNF543	-0.214669	3.15844	-2.25781	0.0350749	0.999907	-3.80891
CDK5RAP3	0.34315	1.9302	2.25722	0.0351174	0.999907	-4.01687
MSS51	0.43381	-0.298016	2.25713	0.035124	0.999907	-4.33431
LINC00672	0.620293	-1.48222	2.25147	0.0355368	0.999907	-4.44447
SLC27A6	-0.514514	-1.05863	-2.25103	0.0355688	0.999907	-4.43118
MIR17HG	-0.852558	-0.441324	-2.24547	0.0359791	0.999907	-4.37728
VIM-AS1	0.286443	1.74105	2.2434	0.0361334	0.999907	-4.08786
RP11-651P23.4	0.386117	-0.0334708	2.24097	0.0363145	0.999907	-4.2885
MYC	-0.166308	8.12598	-2.23732	0.0365885	0.999907	-3.64091
RP11-44F14.2	0.917423	-2.15658	2.23562	0.0367171	0.999907	-4.4874
PGK1P2	1.24237	-1.81196	2.23414	0.0368287	0.999907	-4.48224
PIH1D2	-0.514111	-0.625393	-2.23329	0.0368935	0.999907	-4.40471
OSGEPL1-AS1	0.759159	-2.23298	2.23238	0.0369624	0.999907	-4.47031
BMF	0.497613	-0.587391	2.23155	0.037026	0.999907	-4.34402
RP11-517C16.2	0.37915	2.38165	2.23146	0.0370323	0.999907	-3.92812
NA	0.324788	1.9572	2.22993	0.0371489	0.999907	-4.00985
ITFG2	-0.137933	3.94818	-2.22977	0.0371612	0.999907	-3.77916
C10orf91	0.429909	-0.0699309	2.22956	0.0371778	0.999907	-4.27898
RP11-1319K7.1	1.1583	-2.86504	2.22954	0.0371789	0.999907	-4.48141
RP11-848P1.2	-0.495518	-1.14251	-2.22795	0.0373004	0.999907	-4.41797
C5orf63	0.289395	1.44185	2.22689	0.037382	0.999907	-4.11508
NRG4	-0.700298	-2.15193	-2.226	0.0374502	0.999907	-4.46985
IQCK	0.233259	1.80726	2.226	0.0374508	0.999907	-4.07541
SUMO1P3	-0.439174	-0.415594	-2.22546	0.0374922	0.999907	-4.33591
ALS2CR12	0.686495	-1.47997	2.2247	0.0375506	0.999907	-4.42725
RP11-274B21.9	1.01849	-2.54945	2.22382	0.0376186	0.999907	-4.5168
RP11-267J23.4	0.53294	0.273969	2.22338	0.0376523	0.999907	-4.29427
PCGF7P	0.980133	-2.70164	2.22161	0.03779	0.999907	-4.50031
TRIM21	-0.168211	6.09767	-2.2216	0.0377906	0.999907	-3.66778
SERPINB3	-0.647772	2.67178	-2.22085	0.0378484	0.999907	-3.90595
NOTCH4	0.359015	1.21921	2.22028	0.0378932	0.999907	-4.08823
RP11-498C9.2	-1.27541	-1.77659	-2.21921	0.0379766	0.999907	-4.49266
PTGFR	1.52702	-3.72491	2.2155	0.0382666	0.999907	-4.53841
ZNF528-AS1	0.372948	1.22983	2.21392	0.0383909	0.999907	-4.13274
DPH6	-0.226965	2.59513	-2.21332	0.0384379	0.999907	-3.962
ZDHHC2	0.159598	4.68829	2.21313	0.0384527	0.999907	-3.73776
ATRIP	-0.225999	3.45578	-2.21204	0.0385394	0.999907	-3.86854
RP11-325K4.3	0.562084	-1.61228	2.20979	0.0387168	0.999907	-4.44909
NFKBID	0.338145	1.69476	2.20943	0.0387453	0.999907	-4.10608
KANSL1-AS1	-0.75738	-1.79784	-2.20691	0.0389465	0.999907	-4.47986
PUM3	-0.153619	6.10868	-2.20581	0.0390341	0.999907	-3.69499
NMD3	-0.14644	5.81069	-2.20545	0.039063	0.999907	-3.69839
RP11-445F12.1	0.651031	-1.76071	2.20544	0.039064	0.999907	-4.46327
BTBD19	0.365581	2.77877	2.20084	0.0394333	0.999907	-3.94459
NA	-0.697727	-1.30785	-2.20047	0.039463	0.999907	-4.4477
DBNDD2	0.571704	-0.774871	2.19998	0.0395023	0.999907	-4.36951
HSPA6	0.78397	-0.279102	2.19952	0.0395395	0.999907	-4.34809
NOP14	-0.121499	6.46742	-2.19919	0.0395664	0.999907	-3.69515
CCDC144B	-0.475122	-0.601334	-2.19892	0.0395885	0.999907	-4.34488
EPM2A	-0.211909	1.85154	-2.19647	0.0397871	0.999907	-4.05041
RP11-21L19.1	1.02512	-2.37618	2.19636	0.0397962	0.999907	-4.49639
SETSIP	0.851379	-1.44497	2.19633	0.039798	0.999907	-4.43495
C19orf57	0.738083	-1.71601	2.19555	0.0398619	0.999907	-4.46583
RP11-305M3.2	0.6636	-0.972448	2.19405	0.0399838	0.999907	-4.43975
ZNF425	-0.336194	1.78379	-2.19283	0.0400841	0.999907	-4.04587
RP11-480A16.1	0.585454	-0.940115	2.19113	0.0402237	0.999907	-4.41977
C9orf172	0.34252	2.14312	2.19041	0.040283	0.999907	-4.01745
CHCHD3P3	0.853016	-2.0063	2.18977	0.0403357	0.999907	-4.47136
DNAJC9-AS1	0.307409	0.733539	2.18722	0.0405459	0.999907	-4.20471
APOC1	-0.852267	-1.7917	-2.18659	0.0405979	0.999907	-4.48555
NA	-1.01294	-1.44649	-2.186	0.0406465	0.999907	-4.47118
NA	-0.963152	-2.63197	-2.18463	0.0407608	0.999907	-4.51718
RPL37AP1	0.752159	-0.483537	2.18353	0.0408523	0.999907	-4.40897
TMSB4XP4	1.1668	-0.688801	2.18225	0.0409585	0.999907	-4.46078
KC6	0.384527	-0.417888	2.18095	0.0410675	0.999907	-4.32631
UAP1L1	0.202884	4.24719	2.17991	0.0411546	0.999907	-3.78884
MINA	-0.141281	5.11902	-2.17727	0.0413764	0.999907	-3.74913
AC017104.6	0.915796	-2.25956	2.17517	0.0415536	0.999907	-4.46598
ROBO3	0.215378	5.19207	2.1742	0.0416357	0.999907	-3.74591
PRICKLE4	0.359066	0.995571	2.17324	0.0417176	0.999907	-4.13787
ANO8	0.287613	2.74449	2.17284	0.0417513	0.999907	-3.97608
C1orf35	-0.146897	4.27357	-2.17151	0.0418645	0.999907	-3.81998
SUPT3H	0.196286	3.31819	2.17092	0.0419146	0.999907	-3.91101
AC004057.1	0.572662	-0.171869	2.16957	0.0420305	0.999907	-4.36591
SFR1	-0.188807	3.59799	-2.16878	0.0420978	0.999907	-3.86249
PCOLCE2	0.703908	-1.19199	2.16804	0.0421614	0.999907	-4.45751
C6orf1	0.165674	4.2935	2.16708	0.0422439	0.999907	-3.7968
RGS18	0.932355	-1.90805	2.16596	0.04234	0.999907	-4.49349
RP11-848P1.9	0.337069	-0.0723665	2.16589	0.0423456	0.999907	-4.30102
FAM193B	0.218407	5.08598	2.1638	0.0425264	0.999907	-3.76487
RIMS1	-1.45635	-2.9862	-2.16373	0.0425323	0.999907	-4.54749
CTA-445C9.14	-0.340355	0.0438561	-2.16303	0.0425928	0.999907	-4.31192
RP11-661A12.8	1.04162	-2.12625	2.16148	0.0427272	0.999907	-4.4984
RP11-334A14.2	0.662432	-0.0250873	2.16134	0.0427396	0.999907	-4.31445
ANKRD39	0.299021	0.827798	2.15832	0.0430023	0.999907	-4.2292
BBS1	0.887387	-1.52547	2.1572	0.0430998	0.999907	-4.44755
CPT1B	0.604913	-1.19084	2.1563	0.0431789	0.999907	-4.41042
KIF5A	0.884553	-1.73887	2.15496	0.0432962	0.999907	-4.47793
RP11-396M11.1	0.768147	-2.08601	2.15299	0.0434696	0.999907	-4.48029
SH3GL1P1	0.744906	-1.657	2.15291	0.0434767	0.999907	-4.43849
CTC-308K20.1	0.82266	-1.8113	2.1528	0.0434862	0.999907	-4.4727
RP11-715F3.2	-1.03218	-2.40755	-2.15231	0.0435292	0.999907	-4.50472
RP11-360L9.4	0.989324	-2.26072	2.15185	0.0435703	0.999907	-4.49162
FAM212B-AS1	0.702053	-1.98201	2.14869	0.0438502	0.999907	-4.49114
COL7A1	0.21181	10.2313	2.14805	0.0439067	0.999907	-3.7464
AC007383.3	0.285909	0.951515	2.14726	0.0439777	0.999907	-4.17855
IL1RL1	0.64977	2.13906	2.1459	0.0440984	0.999907	-4.11215
YPEL3	0.251627	3.62381	2.14571	0.0441151	0.999907	-3.90392
PHPT1	0.148911	5.30488	2.14555	0.04413	0.999907	-3.78205
ZNF420	-0.281795	2.11426	-2.14513	0.0441677	0.999907	-4.03146
DKC1	-0.126242	6.85726	-2.14498	0.0441811	0.999907	-3.75195
ZNF559	-0.19657	2.28926	-2.14487	0.0441905	0.999907	-4.05266
RNF32	-0.453998	0.170018	-2.14184	0.0444625	0.999907	-4.28951
NA	-0.428468	0.630954	-2.14112	0.044527	0.999907	-4.26246
DNMT3B	0.243246	2.36275	2.14019	0.0446114	0.999907	-4.0257
ZCCHC24	0.2897	1.21435	2.14	0.0446282	0.999907	-4.14279
SGSM3	0.562246	-0.623983	2.1382	0.0447912	0.999907	-4.39693
NCCRP1	-0.799876	0.535076	-2.13739	0.0448645	0.999907	-4.27666
HIST2H2BF	-0.387278	-0.603424	-2.13725	0.0448769	0.999907	-4.36582
AC093642.5	-0.403279	0.545159	-2.13443	0.0451332	0.999907	-4.24577
SIRT7	0.143027	4.92136	2.13243	0.0453164	0.999907	-3.80173
RP11-634H22.1	0.470068	-1.33181	2.13227	0.0453306	0.999907	-4.46172
HCAR3	-0.237024	3.16357	-2.13137	0.0454136	0.999907	-3.90298
TLE6	0.76893	-1.98013	2.13039	0.0455035	0.999907	-4.48443
BCL2L10	0.554382	-0.769186	2.13034	0.0455081	0.999907	-4.39516
PABPC1L	0.320164	4.35987	2.12823	0.0457026	0.999907	-3.83795
RP11-767N6.7	0.378914	-0.712319	2.12804	0.0457197	0.999907	-4.39975
AC005592.1	0.79724	-2.22422	2.12765	0.0457559	0.999907	-4.46383
SLC29A4	0.46465	0.611757	2.12764	0.0457566	0.999907	-4.2852
RP11-187C18.3	-0.398467	0.039032	-2.12665	0.0458479	0.999907	-4.28808
PDCD1LG2	-0.161811	4.35303	-2.12654	0.045858	0.999907	-3.83114
TRIM3	0.181939	3.60485	2.12627	0.0458837	0.999907	-3.90869
FERMT3	0.46578	-1.0693	2.12554	0.0459507	0.999907	-4.43387
RP11-54C4.3	0.331586	-0.0362218	2.12522	0.0459808	0.999907	-4.32328
DUOXA2	-1.16585	-0.038782	-2.12395	0.0460986	0.999907	-4.1899
UCP3	0.754101	-2.2712	2.12334	0.0461553	0.999907	-4.50137
IL6R	0.148043	4.94466	2.12212	0.0462687	0.999907	-3.81004
AF064858.8	-0.498083	-0.436268	-2.12181	0.0462979	0.999907	-4.33598
DGUOK-AS1	0.476025	-0.667012	2.12074	0.0463977	0.999907	-4.39411
NOL10	-0.135895	5.30168	-2.11878	0.0465818	0.999907	-3.81441
KPNA7	0.740229	0.75173	2.11784	0.04667	0.999907	-4.21264
CCNO	0.255272	2.51908	2.11625	0.0468196	0.999907	-4.02309
SNX29	0.175272	4.23889	2.1156	0.0468808	0.999907	-3.85333
RGPD3	1.15572	-1.91999	2.11509	0.0469289	0.999907	-4.48509
ZNF680	-0.227865	2.45236	-2.11373	0.0470573	0.999907	-4.04476
MIB2	0.161961	5.24454	2.11215	0.0472078	0.999907	-3.815
ADM5	0.389982	-0.671067	2.1119	0.0472312	0.999907	-4.40176
MTHFS	0.589192	-1.07664	2.1106	0.0473551	0.999907	-4.42538
MTATP6P1	-0.246157	7.60149	-2.10936	0.0474732	0.999907	-3.78982
CRYGS	0.39483	-0.275269	2.10876	0.0475299	0.999907	-4.36086
RP11-1000B6.8	0.662094	-2.03007	2.10727	0.0476727	0.999907	-4.4869
PCDH9	-0.330194	0.959943	-2.10657	0.0477401	0.999907	-4.18597
FAM183A	-0.569843	-1.20551	-2.10586	0.0478085	0.999907	-4.45304
RPSAP18	1.60235	-2.60291	2.10564	0.0478298	0.999907	-4.52759
RP11-179B2.2	0.675179	-1.74331	2.1042	0.0479678	0.999907	-4.49352
PHAX	-0.173541	5.38972	-2.10413	0.0479746	0.999907	-3.82252
CORO6	0.294246	3.71781	2.10297	0.0480867	0.999907	-3.87625
MYCT1	0.726548	-1.23028	2.10271	0.0481116	0.999907	-4.44156
PBLD	-0.268518	1.32585	-2.10152	0.0482264	0.999907	-4.17711
CLCN2	0.169353	2.74554	2.10141	0.0482373	0.999907	-4.01004
PDCD6IPP2	0.704025	-0.467022	2.10032	0.0483431	0.999907	-4.37188
RP11-832A4.7	-0.329722	-0.375787	-2.10018	0.0483567	0.999907	-4.34489
NA	0.980938	-2.65514	2.09979	0.048395	0.999907	-4.49855
TMLHE	-0.19787	2.80756	-2.09978	0.0483959	0.999907	-4.01437
MTRF1	0.138661	3.04378	2.09856	0.0485141	0.999907	-3.98631
NCF1B	0.577133	-1.52744	2.09652	0.0487131	0.999907	-4.4831
EI24P2	1.31159	-2.18306	2.09531	0.048832	0.999907	-4.49716
OR2A20P	0.450559	0.505249	2.09472	0.0488892	0.999907	-4.22822
TMC3-AS1	0.624836	-1.51259	2.09436	0.0489242	0.999907	-4.46107
MAMDC4	0.251329	3.90572	2.0938	0.0489792	0.999907	-3.90405
NA	0.57606	-1.73272	2.0895	0.0494033	0.999907	-4.45989
RP1-179N16.6	0.707078	-1.94014	2.08897	0.0494564	0.999907	-4.4689
TMEM106A	-0.212879	2.79173	-2.0885	0.0495025	0.999907	-3.98619
RP11-34P13.13	-0.840984	-1.52076	-2.08781	0.0495707	0.999907	-4.45471
AATF	-0.148727	6.16561	-2.08728	0.0496238	0.999907	-3.82239
GHRLOS	0.33478	-0.157892	2.08684	0.0496673	0.999907	-4.315
RP11-351I24.1	0.499099	-1.19188	2.08617	0.0497344	0.999907	-4.40666
ST6GALNAC6	0.573818	-2.06977	2.08615	0.0497356	0.999907	-4.48732
OSR2	-0.308451	0.997797	-2.08611	0.0497398	0.999907	-4.20885
TEK	0.471628	-0.959851	2.08561	0.0497898	0.999907	-4.4061
AC003075.4	0.734589	-1.75204	2.08532	0.0498186	0.999907	-4.48648
ARL14EP	-0.184792	4.20974	-2.08461	0.0498897	0.999907	-3.88503

## Sheet: Supplemental Table 2d
22 common elements in "muPAR", "suPAR" and "ssuPAR": excluding PLAUR
GENEID	Change	Potential Function
BRICD5	Elevated	Regulation of cell population proliferation.
CTD-2083E4.5	Elevated	lncRNA
CTD-2325M2.1	Elevated	lncRNA
EMC3-AS1	Inhibited	lncRNA
FOLH1	Elevated	Peptidase activity and carboxypeptidase activity; related pathways include Trans-sulfuration & one-carbon metabolism and the regulation of expression of SLITs (secreted extracellular matrix proteins) and ROBOs (single-pass transmembrane receptors).
H3C3	Elevated	Nuclear protein that are responsible for the nucleosome structure of the chromosomal fiber in eukaryotes
HAAO	Elevated	catalysis of the synthesis of quinolinic acid (QUIN), an excitotoxin whose toxicity is mediated by its ability to activate glutamate N-methyl-D-aspartate receptors, from 3-hydroxyanthranilic acid
IL1RL1	Elevated	Receptor for IL33, associated with asthma
IL6R	Elevated	Receptor for IL6, responsible for the pro-inflammatory properties of IL6 relevant to chronic inflammatory diseases ; required for VEGF induction; Drives naive CD4(+) T cells to the Th17 lineage, through 'cluster signaling' by dendritic cells
LCK	Elevated	Identical protein binding and protein kinase activity
LIME1	Elevated	B-cell antigen receptor mediated signaling and T-cell antigen receptor mediated signalling. May be involved in CD4-mediated inhibition of T-cell activation
MIR25	Elevated	Associated pathways: 'miRNAs involved in DNA damage response' and 'miRNA targets in ECM and membrane receptors'.
MRPL38	Elevated	Mitochondrial translation and Peptide chain elongation.
MT-TQ	Inhibited	tRNA
MYC	Inhibited	Encodes a nuclear phosphoprotein that plays a role in cell cycle progression, apoptosis and cellular transformation
PLAUR	Elevated	-
PVRL3-AS1	Elevated	lncRNA
PWP2	Elevated	RNA binding and snoRNA binding. Related pathways: 'Processing of Capped Intron-Containing Pre-mRNA' and 'rRNA processing in the nucleus and cytosol'
QPRT	Elevated	Protein homodimerization activity and pentosyltransferase activity. Related pathways: 'NAD de novo biosynthesis II (from tryptophan)' and 'Metabolism of water-soluble vitamins and cofactors'
RP5-1148A21.3	Elevated	lncRNA
RP11-634H22.1	Elevated
SLC11A1	Elevated	Iron metabolism and host resistance to certain pathogens. Macrophage-specific membrane transport function. Controls natural resistance to infection with intracellular parasites.
SOCS5P4	Elevated	Pseudogene

## Sheet: Supplemental Table 2e
Differentially expressed genes P<0.05 across two or more uPAR isoforms (excluding those in Supplemental Table 3a)
muPAR & scuPAR - elevated	muPAR & ssuPAR - elevated	scuPAR & ssuPAR - elevated	muPAR & scuPAR - inhibited	muPAR & ssuPAR - inhibited	scuPAR & ssuPAR - inhibited
INCA1	SLC29A4	AGR2	LINC01003	LPAR6	MT-CO1
RP4-730K3.3	MSS51	ROBO2	TPRXL	SUMO1P3	MT-CYB
RNF5P1	RGS18	FERMT3	GPC3	RP11-341G23.4	OSR2
BVES-AS1	RP11-635N19.3	KIAA1958	BDNF	DNAAF2	MT-CO3
LINC01203	ANO8	TRABD2B	AC079807.4	CCDC58	MT-ND2
C3orf62	HSD52	FAM21EP	RP11-964E11.3	ITFG2	MT-TT
C14orf37	RP11-44F14.2	POU5F1	CCDC157	XPA	MT-RNR2
RTEL1-TNFRSF6B	CTD-2033A16.3	NSFP1	RP11-801F7.1	IFNB1	C1orf35
FAM71F2	LINC00852	TREM1	C19orf73	AC016700.5	GUCY1B3
TRPA1	RHCE	AP001372.2	ACE	H19	MT-CO2
U91328.19	SCGB1B2P	KATNAL2	AJ003147.9	ZNF221	MT-ND4L
LRRC71	COL7A1	MIPEPP3	IRX2	DDX28	HPDL
ZMAT3	EGFL8	LDHD	HLA-DOB	RGAG1	MT-ND1
FANK1	NDUFV2-AS1	TEX14		IFNL3	DKC1
HTRA4	TLE2	RP11-74C1.4		FGFBP3	STK24-AS1
GAS5-AS1	NPM2	RP11-480A16.1		NRG4	MT-ATP6
RP11-517I3.2	KPNA7	CDIPT-AS1		RP11-286N22.8	EPM2A
KCTD21	TTLL3	CD6		ZNF814	PGLYRP3
FAF2	C19orf57	LINC00910		IFNL1	MT-ND6
RBM6	BAHD1	CTD-2306A12.1		KBTBD8	MT-TP
SLC22A20	MAMDC4	RP11-222K16.2		FAM166B	RP4-635E18.6
RP11-158L12.4	TMC3-AS1			GPATCH4
DENND6B	SPTBN4			RP11-832A4.7
ADGRB1	CTD-3092A11.1			USP51
STYK1	RP13-270P17.3			FOLR1
LINC01619	SNX15			CTD-2026D20.3
AC007191.4	MYCT1			PCDH9
CTD-2623N2.3	BMF			HIST4H4
C4orf22	DQX1			MIR155HG
	CHRM3			LRRC37A
	FAM193B			METTL18
	BTBD19			APOC1
	PCDHGC5			ADNP-AS1
	SUPT3H			SPRY1
	PSMD9			AL592183.1
	KIF13B			CCDC144B
	CIRBP-AS1			SLC25A18
	FN3K
	STX1A
	RP11-423H2.3
	RP11-274B21.9
	LGALS9C
	RP11-305M3.2
	FTCDNL1
	CTC-308K20.1
	ATG16L2
	SCNN1D
	CORO6
	P4HA3
	RP1-92O14.3
	RP11-315D16.2
	RP3-337H4.9
	TMEM240
	HSPE1P5
	MTRF1
	RGS11
	RP11-374M1.2
	YPEL3
	CYFIP2
	RP11-89H19.2
	RP11-406A9.2
	MYO7A
	DNAJC27-AS1
	LINC00672
	HSPA6
	HYPK
	UCKL1
	ZNF692
	SOX30
	RP11-566K11.7
	PRICKLE4
	RP11-21L19.1
	C19orf71
	RP11-179B2.2
	ZCCHC24
	IL12RB1
	DLL4
	TRPT1
